# Supplementary material for: A systematic method to identify modulation of transcriptional regulation via chromatin activity reveals regulatory network during mESC differentiation
Source: Sci Rep. 2016 Mar 7;6:22656. doi: 10.1038/srep22656 (PMC4780077; doi:10.1038/srep22656)
Supplement: Supplementary Dataset 1 [file srep22656-s2.xlsx]

## Sheet: Supplementary Table S1
	Supplementary Table S1: List of chromatin regulators
	CR	Class	Subclass
	actb	CRP	SWI/SNF
	smarcb1	CRP	SWI/SNF
	smarce1	CRP	SWI/SNF
	smarcd1	CRP	SWI/SNF
	actl6a	CRP	SWI/SNF
	smarcc1	CRP	SWI/SNF
	arid1a	CRP	SWI/SNF
	smarca4	CRP	SWI/SNF
	pbrm1	CRP	SWI/SNF
	arid2	CRP	SWI/SNF
	chd1	CRP	CHD
	chd4	CRP	CHD
	chd7	CRP	CHD
	gatad2b	CRP	CHD
	mta1	CRP	CHD
	rbbp4	CRP	CHD
	rbbp7	CRP	CHD
	gatad2a	CRP	CHD
	hdac1	CRP	CHD
	hdac2	CRP	CHD
	mbd3	CRP	CHD
	rbbp4	CRP	ISWI
	rbbp7	CRP	ISWI
	bptf	CRP	ISWI
	smarca1	CRP	ISWI
	actb	CRP	INO80
	actl6a	CRP	INO80
	brd8	CRP	INO80
	epc1	CRP	INO80
	vps72	CRP	INO80
	dmap1	CRP	INO80
	ep400	CRP	INO80
	ruvbl1	CRP	INO80
	ruvbl2	CRP	INO80
	trrap	CRP	INO80
	yeats4	CRP	INO80
	kdm1a	CME	K-demethylase
	kdm2b	CME	K-demethylase
	kdm3a	CME	K-demethylase
	kdm3b	CME	K-demethylase
	kdm4b	CME	K-demethylase
	kdm4c	CME	K-demethylase
	kdm5a	CME	K-demethylase
	kdm5b	CME	K-demethylase
	kdm5c	CME	K-demethylase
	kdm5d	CME	K-demethylase
	kdm6a	CME	K-demethylase
	kdm8	CME	K-demethylase
	phf2	CME	K-demethylase
	phf8	CME	K-demethylase
	uty	CME	K-demethylase
	clock	CME	K-acetyltransferase
	crebbp	CME	K-acetyltransferase
	elp3	CME	K-acetyltransferase
	gtf3c4	CME	K-acetyltransferase
	hat1	CME	K-acetyltransferase
	kat2a	CME	K-acetyltransferase
	kat2b	CME	K-acetyltransferase
	kat6a	CME	K-acetyltransferase
	kat6b	CME	K-acetyltransferase
	kat7	CME	K-acetyltransferase
	ncoa1	CME	K-acetyltransferase
	ncoa2	CME	K-acetyltransferase
	ncoa3	CME	K-acetyltransferase
	ash1l	CME	K-methyltransferase
	ehmt2	CME	K-methyltransferase
	ezh1	CME	K-methyltransferase
	ezh2	CME	K-methyltransferase
	kmt2a	CME	K-methyltransferase
	kmt2c	CME	K-methyltransferase
	kmt2d	CME	K-methyltransferase
	kmt2e	CME	K-methyltransferase
	nsd1	CME	K-methyltransferase
	setd1a	CME	K-methyltransferase
	setd7	CME	K-methyltransferase
	setd8	CME	K-methyltransferase
	setdb1	CME	K-methyltransferase
	smyd1	CME	K-methyltransferase
	smyd2	CME	K-methyltransferase
	suv39h1	CME	K-methyltransferase
	suv39h2	CME	K-methyltransferase
	suv420h1	CME	K-methyltransferase
	suv420h2	CME	K-methyltransferase
	1700012l04rik	Epi	Other epigenetic
	1700071k01rik	Epi	Other epigenetic
	2410016o06rik	Epi	histone methylation
	4932431p20rik	Epi	Other epigenetic
	6430706d22rik	Epi	Other epigenetic
	a730098p11rik	Epi	Other epigenetic
	ab099516	Epi	Other epigenetic
	acd	Epi	Other epigenetic
	actb	Epi	histone acetylation
	actg1	Epi	Other epigenetic
	actl6a	Epi	histone acetylation
	aicda	Epi	DNA methylation
	aire	Epi	Other epigenetic
	airn	Epi	histone methylation
	aldh1l1	Epi	Other epigenetic
	alkbh4	Epi	Other epigenetic
	alkbh5	Epi	DNA methylation
	ankra2	Epi	histone acetylation
	ankrd1	Epi	histone acetylation
	apbb1	Epi	histone acetylation
	apbb2	Epi	histone acetylation
	apex1	Epi	DNA methylation
	apobec1	Epi	DNA methylation
	apobec2	Epi	DNA methylation
	arhgef10l	Epi	Other epigenetic
	arid4b	Epi	histone methylation
	arid5a	Epi	histone acetylation
	arrb1	Epi	histone acetylation
	as3mt	Epi	histone acetylation
	asf1a	Epi	Other epigenetic
	asf1b	Epi	Other epigenetic
	ash1l	Epi	histone methylation
	ash2l	Epi	histone methylation
	asxl1	Epi	Other epigenetic
	asz1	Epi	DNA methylation
	atad2b	Epi	histone acetylation
	atf2	Epi	histone acetylation
	atf7ip	Epi	Other epigenetic
	atm	Epi	Other epigenetic
	atxn7	Epi	Other epigenetic
	atxn7l3	Epi	Other epigenetic
	bap1	Epi	Other epigenetic
	baz1b	Epi	Other epigenetic
	baz2a	Epi	histone acetylation
	bcdin3d	Epi	DNA methylation
	bhlhe41	Epi	histone acetylation
	bhmt	Epi	DNA methylation
	bhmt2	Epi	DNA methylation
	bmi1	Epi	histone acetylation
	brca1	Epi	histone acetylation
	brca2	Epi	histone acetylation
	brcc3	Epi	Other epigenetic
	brd1	Epi	histone acetylation
	brd2	Epi	histone acetylation
	brd3	Epi	histone acetylation
	brd4	Epi	histone acetylation
	brd7	Epi	histone acetylation
	brd8	Epi	histone acetylation
	brdt	Epi	histone acetylation
	brpf1	Epi	histone acetylation
	btg1	Epi	Other epigenetic
	btg2	Epi	Other epigenetic
	camta2	Epi	histone acetylation
	carm1	Epi	histone methylation
	cbx2	Epi	histone methylation
	cbx4	Epi	histone methylation
	cbx5	Epi	histone acetylation
	cbx7	Epi	histone methylation
	cbx8	Epi	Other epigenetic
	ccdc101	Epi	histone acetylation
	ccnb1	Epi	Other epigenetic
	cd1d1	Epi	Other epigenetic
	cdc73	Epi	Other epigenetic
	cdk1	Epi	Other epigenetic
	cdk2	Epi	Other epigenetic
	cdk9	Epi	Other epigenetic
	cdyl	Epi	histone acetylation
	chd1	Epi	histone acetylation
	chd8	Epi	histone methylation
	chek1	Epi	histone acetylation
	chrac1	Epi	Other epigenetic
	cir1	Epi	histone acetylation
	cited2	Epi	histone acetylation
	clock	Epi	histone acetylation
	comt	Epi	DNA methylation
	comtd1	Epi	DNA methylation
	coprs	Epi	histone methylation
	coq3	Epi	DNA methylation
	coq5	Epi	DNA methylation
	cpsf2	Epi	Other epigenetic
	cpsf3	Epi	Other epigenetic
	crebbp	Epi	histone acetylation
	ctbp1	Epi	histone acetylation
	ctcf	Epi	DNA methylation
	ctr9	Epi	histone methylation
	ctsl	Epi	Other epigenetic
	cxxc1	Epi	histone methylation
	cyp1a1	Epi	DNA methylation
	cyp1a2	Epi	DNA methylation
	cyp2c55	Epi	Other epigenetic
	cyp2d22	Epi	Other epigenetic
	cyp51	Epi	DNA methylation
	dek	Epi	Other epigenetic
	dimt1	Epi	DNA methylation
	dmap1	Epi	histone acetylation
	dnajc2	Epi	Other epigenetic
	dnmt1	Epi	DNA methylation
	dnmt3a	Epi	DNA methylation
	dnmt3b	Epi	histone methylation
	dnmt3l	Epi	DNA methylation
	dph5	Epi	DNA methylation
	dppa2	Epi	histone methylation
	dppa3	Epi	DNA methylation
	dpy30	Epi	histone methylation
	dr1	Epi	histone acetylation
	drap1	Epi	Other epigenetic
	ece2	Epi	DNA methylation
	eed	Epi	histone methylation
	egr1	Epi	histone acetylation
	ehmt2	Epi	K-methyltransferases
	eid1	Epi	histone acetylation
	elk4	Epi	histone acetylation
	elp3	Epi	K-acetyltransferases
	elp4	Epi	histone acetylation
	emg1	Epi	DNA methylation
	eny2	Epi	Other epigenetic
	ep400	Epi	histone acetylation
	epas1	Epi	histone acetylation
	epc1	Epi	histone acetylation
	eri1	Epi	Other epigenetic
	etf1	Epi	Other epigenetic
	exosc10	Epi	Other epigenetic
	exosc4	Epi	Other epigenetic
	eya1	Epi	Other epigenetic
	eya2	Epi	Other epigenetic
	eya3	Epi	Other epigenetic
	ezh1	Epi	histone methylation
	ezh2	Epi	histone methylation
	fam103a1	Epi	DNA methylation
	fbl	Epi	histone methylation
	fbxo11	Epi	DNA methylation
	flcn	Epi	histone acetylation
	foxp3	Epi	histone acetylation
	fto	Epi	DNA methylation
	ftsj1	Epi	Other epigenetic
	ftsj2	Epi	DNA methylation
	ftsj3	Epi	DNA methylation
	ftsjd1	Epi	Other epigenetic
	ftsjd2	Epi	Other epigenetic
	gamt	Epi	DNA methylation
	gart	Epi	Other epigenetic
	gata2	Epi	histone acetylation
	gata3	Epi	histone methylation
	gfi1b	Epi	histone methylation
	gli3	Epi	histone acetylation
	glyr1	Epi	histone methylation
	gm10094	Epi	Other epigenetic
	gm10257	Epi	Other epigenetic
	gm12372	Epi	Other epigenetic
	gm15466	Epi	Other epigenetic
	gm5806	Epi	Other epigenetic
	gm6747	Epi	Other epigenetic
	gm6910	Epi	Other epigenetic
	gm8203	Epi	Other epigenetic
	gmnn	Epi	histone acetylation
	gnas	Epi	Other epigenetic
	gnmt	Epi	DNA methylation
	gsg2	Epi	Other epigenetic
	gsk3a	Epi	DNA methylation
	gsk3b	Epi	DNA methylation
	gspt1	Epi	Other epigenetic
	gtf3c4	Epi	histone acetylation
	gyk	Epi	Other epigenetic
	h1f0	Epi	Other epigenetic
	h1foo	Epi	DNA methylation
	h1fx	Epi	Other epigenetic
	h2afb1	Epi	Other epigenetic
	h2afj	Epi	Other epigenetic
	h2afv	Epi	Other epigenetic
	h2afx	Epi	Other epigenetic
	h2afy	Epi	Other epigenetic
	h2afy2	Epi	Other epigenetic
	h2afy3	Epi	Other epigenetic
	h2afz	Epi	Other epigenetic
	hat1	Epi	histone acetylation
	hcfc1	Epi	histone acetylation
	hdac1	Epi	histone acetylation
	hdac11	Epi	histone acetylation
	hdac2	Epi	histone acetylation
	hdac3	Epi	histone acetylation
	hdac5	Epi	histone acetylation
	hdac6	Epi	histone acetylation
	hdac7	Epi	histone acetylation
	hdac9	Epi	histone acetylation
	hells	Epi	DNA methylation
	hemk1	Epi	DNA methylation
	hes1	Epi	histone acetylation
	hey2	Epi	histone acetylation
	hic1	Epi	histone acetylation
	hif1a	Epi	histone acetylation
	hils1	Epi	Other epigenetic
	hinfp	Epi	Other epigenetic
	hint1	Epi	histone acetylation
	hira	Epi	Other epigenetic
	hist1h1c	Epi	Other epigenetic
	hist1h1e	Epi	Other epigenetic
	hist1h1t	Epi	Other epigenetic
	hist1h2ab	Epi	Other epigenetic
	hist1h2bc	Epi	Other epigenetic
	hist1h2bf	Epi	Other epigenetic
	hist1h2bp	Epi	Other epigenetic
	hist1h3a	Epi	Other epigenetic
	hist1h3b	Epi	Other epigenetic
	hist1h3f	Epi	Other epigenetic
	hist1h4a	Epi	Other epigenetic
	hist1h4i	Epi	Other epigenetic
	hist2h2aa2	Epi	Other epigenetic
	hist2h2bb	Epi	Other epigenetic
	hist3h2a	Epi	Other epigenetic
	hist3h2ba	Epi	Other epigenetic
	hlcs	Epi	Other epigenetic
	hmga1	Epi	Other epigenetic
	hmga2	Epi	Other epigenetic
	hmgb2	Epi	Other epigenetic
	hmgn1	Epi	Other epigenetic
	hnmt	Epi	DNA methylation
	hopx	Epi	histone acetylation
	hr	Epi	histone acetylation
	hsf4	Epi	histone methylation
	huwe1	Epi	Other epigenetic
	icmt	Epi	DNA methylation
	ilf3	Epi	Other epigenetic
	ing1	Epi	histone methylation
	ing2	Epi	histone methylation
	ing3	Epi	histone acetylation
	ing4	Epi	histone acetylation
	inmt	Epi	DNA methylation
	ipo7	Epi	Other epigenetic
	ipo9	Epi	Other epigenetic
	irf4	Epi	histone acetylation
	jak2	Epi	Other epigenetic
	jarid2	Epi	histone methylation
	jdp2	Epi	histone acetylation
	jhdm1d	Epi	Other epigenetic
	jmjd6	Epi	histone methylation
	kansl1	Epi	histone acetylation
	kansl1l	Epi	histone acetylation
	kansl2	Epi	histone acetylation
	kat2a	Epi	histone acetylation
	kat2b	Epi	histone acetylation
	kat6a	Epi	histone acetylation
	kat6b	Epi	histone acetylation
	kat7	Epi	histone acetylation
	kdm1a	Epi	histone methylation
	kdm2b	Epi	histone methylation
	kdm3a	Epi	histone methylation
	kdm4c	Epi	histone methylation
	kdm5b	Epi	histone methylation
	kdm5c	Epi	histone methylation
	kdm5d	Epi	histone methylation
	kdm6a	Epi	histone methylation
	kdm8	Epi	histone methylation
	kmt2a	Epi	histone methylation
	kmt2c	Epi	histone methylation
	kmt2d	Epi	histone methylation
	kmt2e	Epi	histone methylation
	kpna2	Epi	histone acetylation
	lcmt1	Epi	histone methylation
	lcmt2	Epi	DNA methylation
	ldb1	Epi	histone acetylation
	lef1	Epi	histone acetylation
	lif	Epi	histone acetylation
	loc100045968	Epi	Other epigenetic
	loc100046628	Epi	Other epigenetic
	loc100048268	Epi	Other epigenetic
	loc100503235	Epi	Other epigenetic
	loc101056456	Epi	Other epigenetic
	loxl2	Epi	histone methylation
	lpin1	Epi	histone acetylation
	lrwd1	Epi	histone methylation
	lsm1	Epi	Other epigenetic
	lsm10	Epi	Other epigenetic
	map3k12	Epi	Other epigenetic
	map3k7	Epi	Other epigenetic
	mapk3	Epi	histone acetylation
	mapk8	Epi	histone acetylation
	mbd1	Epi	Other epigenetic
	mbd2	Epi	histone acetylation
	mbd3	Epi	histone acetylation
	mbd4	Epi	Other epigenetic
	mbip	Epi	histone acetylation
	mcg1038069	Epi	Other epigenetic
	mcm2	Epi	Other epigenetic
	mcrs1	Epi	histone acetylation
	mecom	Epi	histone acetylation
	mecp2	Epi	histone acetylation
	med24	Epi	histone acetylation
	mef2a	Epi	histone acetylation
	mef2b	Epi	histone acetylation
	mef2c	Epi	histone acetylation
	mef2d	Epi	histone acetylation
	meg3	Epi	Other epigenetic
	men1	Epi	histone methylation
	mepce	Epi	DNA methylation
	mettl1	Epi	DNA methylation
	mettl13	Epi	DNA methylation
	mettl17	Epi	DNA methylation
	mettl18	Epi	DNA methylation
	mettl20	Epi	DNA methylation
	mettl21a	Epi	DNA methylation
	mettl22	Epi	DNA methylation
	mettl23	Epi	DNA methylation
	mettl3	Epi	DNA methylation
	mettl5	Epi	DNA methylation
	mettl6	Epi	DNA methylation
	mettl7a1	Epi	DNA methylation
	mettl7a2	Epi	Other epigenetic
	mettl7b	Epi	DNA methylation
	mettl8	Epi	histone acetylation
	mgea5	Epi	histone acetylation
	mgmt	Epi	DNA methylation
	mis18a	Epi	DNA methylation
	mphosph8	Epi	DNA methylation
	mrm1	Epi	DNA methylation
	msh6	Epi	histone methylation
	msl1	Epi	histone acetylation
	msl2	Epi	histone acetylation
	msl3	Epi	histone acetylation
	msx3	Epi	histone acetylation
	mt3	Epi	Other epigenetic
	mta2	Epi	histone acetylation
	mtf1	Epi	histone acetylation
	mtf2	Epi	histone methylation
	mtfmt	Epi	Other epigenetic
	muc1	Epi	Other epigenetic
	myb	Epi	histone methylation
	myocd	Epi	histone acetylation
	myod1	Epi	histone acetylation
	myog	Epi	histone acetylation
	n6amt2	Epi	DNA methylation
	naa60	Epi	histone acetylation
	nacc2	Epi	histone acetylation
	nasp	Epi	Other epigenetic
	ncapd2	Epi	Other epigenetic
	ncapg2	Epi	histone methylation
	ncoa1	Epi	histone acetylation
	ncoa2	Epi	histone acetylation
	ncoa3	Epi	histone acetylation
	ncoa6	Epi	histone methylation
	ncor1	Epi	histone acetylation
	ncor2	Epi	histone acetylation
	ndufaf5	Epi	DNA methylation
	nespas	Epi	Other epigenetic
	nfu1	Epi	Other epigenetic
	nfyb	Epi	Other epigenetic
	nfyc	Epi	Other epigenetic
	nipbl	Epi	histone acetylation
	nkx3-1	Epi	histone acetylation
	nnmt	Epi	DNA methylation
	noc2l	Epi	histone acetylation
	nop2	Epi	DNA methylation
	nos1	Epi	histone acetylation
	nr2c1	Epi	histone acetylation
	nras	Epi	Other epigenetic
	nrip1	Epi	histone acetylation
	nsd1	Epi	histone methylation
	nsun2	Epi	DNA methylation
	nsun4	Epi	DNA methylation
	nsun5	Epi	DNA methylation
	nsun6	Epi	DNA methylation
	ntmt1	Epi	DNA methylation
	nudt21	Epi	histone acetylation
	ogt	Epi	histone acetylation
	otub1	Epi	Other epigenetic
	paf1	Epi	Other epigenetic
	pagr1a	Epi	histone methylation
	papd4	Epi	Other epigenetic
	pax5	Epi	histone methylation
	pax6	Epi	histone acetylation
	pax7	Epi	histone methylation
	paxbp1	Epi	histone methylation
	paxip1	Epi	histone acetylation
	pcgf1	Epi	Other epigenetic
	pcgf2	Epi	histone acetylation
	pcmt1	Epi	DNA methylation
	pcmtd1	Epi	DNA methylation
	pcmtd2	Epi	Other epigenetic
	pde10a	Epi	Other epigenetic
	pemt	Epi	DNA methylation
	phf1	Epi	histone methylation
	phf17	Epi	Other epigenetic
	phf19	Epi	histone methylation
	phf2	Epi	histone methylation
	phf20	Epi	histone acetylation
	phf21a	Epi	histone acetylation
	phf8	Epi	histone methylation
	phip	Epi	histone acetylation
	pik3ca	Epi	DNA methylation
	pim3	Epi	Other epigenetic
	piwil2	Epi	DNA methylation
	pkn1	Epi	histone acetylation
	pml	Epi	histone acetylation
	pnmt	Epi	DNA methylation
	pole3	Epi	histone acetylation
	pole4	Epi	histone acetylation
	por	Epi	DNA methylation
	pou5f1	Epi	Other epigenetic
	ppme1	Epi	Other epigenetic
	ppp3r1	Epi	Other epigenetic
	prdm1	Epi	histone acetylation
	prdm4	Epi	DNA methylation
	prdm5	Epi	histone acetylation
	prdm9	Epi	histone methylation
	prkca	Epi	Other epigenetic
	prkcb	Epi	Other epigenetic
	prkd1	Epi	histone acetylation
	prkd2	Epi	histone acetylation
	prmt1	Epi	histone methylation
	prmt2	Epi	histone methylation
	prmt3	Epi	histone methylation
	prmt5	Epi	histone methylation
	prmt6	Epi	histone methylation
	prmt7	Epi	histone methylation
	psme4	Epi	histone acetylation
	pygo2	Epi	histone acetylation
	rab3b	Epi	DNA methylation
	rab3d	Epi	DNA methylation
	rab6a	Epi	DNA methylation
	rad9a	Epi	histone acetylation
	rag1	Epi	Other epigenetic
	rag2	Epi	histone methylation
	rbbp4	Epi	histone acetylation
	rbm14	Epi	histone acetylation
	rcc1	Epi	Other epigenetic
	rcor1	Epi	histone acetylation
	rere	Epi	histone acetylation
	rest	Epi	histone acetylation
	rfxank	Epi	histone acetylation
	ring1	Epi	Other epigenetic
	rnf2	Epi	Other epigenetic
	rnf20	Epi	histone methylation
	rnf8	Epi	Other epigenetic
	rnmt	Epi	DNA methylation
	rnmtl1	Epi	DNA methylation
	rps6ka4	Epi	histone acetylation
	rrp8	Epi	DNA methylation
	ruvbl1	Epi	histone acetylation
	ruvbl2	Epi	histone acetylation
	sall1	Epi	histone acetylation
	sap30	Epi	histone acetylation
	satb1	Epi	histone methylation
	satb2	Epi	histone acetylation
	setd1a	Epi	K-methyltransferases
	setd3	Epi	histone methylation
	setd4	Epi	DNA methylation
	setd6	Epi	DNA methylation
	setd7	Epi	histone methylation
	setd8	Epi	histone methylation
	setdb1	Epi	histone methylation
	sfmbt1	Epi	Other epigenetic
	sfmbt2	Epi	Other epigenetic
	sfpi1	Epi	Other epigenetic
	shmt2	Epi	DNA methylation
	shprh	Epi	Other epigenetic
	sik1	Epi	histone acetylation
	sin3a	Epi	histone acetylation
	sirt1	Epi	histone acetylation
	sirt2	Epi	histone acetylation
	sirt3	Epi	histone acetylation
	sirt7	Epi	histone acetylation
	ski	Epi	histone acetylation
	skp1a	Epi	Other epigenetic
	slbp	Epi	Other epigenetic
	smarca4	Epi	histone acetylation
	smarca5	Epi	Other epigenetic
	smarcad1	Epi	histone acetylation
	smyd1	Epi	histone methylation
	smyd2	Epi	histone methylation
	smyd5	Epi	DNA methylation
	snai2	Epi	histone acetylation
	snca	Epi	histone acetylation
	snrpb	Epi	Other epigenetic
	snrpd3	Epi	Other epigenetic
	snw1	Epi	histone methylation
	sp1	Epi	histone acetylation
	sp2	Epi	histone acetylation
	spin1	Epi	histone methylation
	srebf1	Epi	histone acetylation
	suds3	Epi	histone acetylation
	supt6	Epi	histone methylation
	suv39h1	Epi	histone methylation
	suv39h2	Epi	histone methylation
	suv420h1	Epi	histone methylation
	suv420h2	Epi	histone methylation
	suz12	Epi	histone methylation
	syncrip	Epi	Other epigenetic
	tada1	Epi	histone acetylation
	tada2a	Epi	histone acetylation
	tada3	Epi	histone acetylation
	taf10	Epi	histone acetylation
	taf11	Epi	Other epigenetic
	taf12	Epi	histone acetylation
	taf5l	Epi	histone acetylation
	taf6l	Epi	histone acetylation
	taf7	Epi	histone acetylation
	taf9	Epi	histone acetylation
	tal1	Epi	histone acetylation
	tbl1x	Epi	histone acetylation
	tbl1xr1	Epi	histone acetylation
	tcf21	Epi	histone acetylation
	tcf3	Epi	histone acetylation
	tdrd1	Epi	DNA methylation
	tdrd3	Epi	histone methylation
	tet1	Epi	DNA methylation
	tfap4	Epi	histone acetylation
	tfb1m	Epi	DNA methylation
	tfb2m	Epi	DNA methylation
	tgfb1	Epi	histone acetylation
	tgs1	Epi	DNA methylation
	thumpd3	Epi	DNA methylation
	top2a	Epi	histone acetylation
	top2b	Epi	histone acetylation
	tpmt	Epi	DNA methylation
	traf6	Epi	histone acetylation
	trdmt1	Epi	DNA methylation
	trim16	Epi	histone acetylation
	trim24	Epi	histone acetylation
	trip12	Epi	Other epigenetic
	trmt1	Epi	DNA methylation
	trmt10a	Epi	DNA methylation
	trmt10b	Epi	DNA methylation
	trmt10c	Epi	DNA methylation
	trmt112	Epi	DNA methylation
	trmt1l	Epi	DNA methylation
	trmt2a	Epi	DNA methylation
	trmt44	Epi	DNA methylation
	trmt5	Epi	DNA methylation
	trp53	Epi	histone acetylation
	trp53bp1	Epi	histone methylation
	trrap	Epi	histone methylation
	ttyh1	Epi	Other epigenetic
	tut1	Epi	Other epigenetic
	twist1	Epi	histone acetylation
	tyms	Epi	DNA methylation
	ube2a	Epi	Other epigenetic
	ube2b	Epi	Other epigenetic
	ubr2	Epi	Other epigenetic
	ubr5	Epi	Other epigenetic
	ucn	Epi	histone acetylation
	uhrf1	Epi	DNA methylation
	uhrf1bp1	Epi	histone acetylation
	uimc1	Epi	Other epigenetic
	upf1	Epi	Other epigenetic
	usf1	Epi	histone acetylation
	usp16	Epi	Other epigenetic
	usp21	Epi	Other epigenetic
	usp22	Epi	histone acetylation
	usp3	Epi	Other epigenetic
	usp49	Epi	Other epigenetic
	usp7	Epi	DNA methylation
	uty	Epi	histone methylation
	vegfa	Epi	histone acetylation
	wbscr22	Epi	Other epigenetic
	wbscr27	Epi	Other epigenetic
	wdr4	Epi	Other epigenetic
	wdr5	Epi	histone acetylation
	wdr61	Epi	histone methylation
	wdr82	Epi	histone methylation
	wdtc1	Epi	histone acetylation
	xrn1	Epi	Other epigenetic
	ybx1	Epi	Other epigenetic
	yeats4	Epi	histone acetylation
	ywhab	Epi	histone acetylation
	ywhae	Epi	histone acetylation
	zbtb7a	Epi	histone acetylation
	zcchc6	Epi	Other epigenetic
	zfp57	Epi	DNA methylation
	znhit1	Epi	histone acetylation
