# Supplementary material for: A systematic method to identify modulation of transcriptional regulation via chromatin activity reveals regulatory network during mESC differentiation
Source: Sci Rep. 2016 Mar 7;6:22656. doi: 10.1038/srep22656 (PMC4780077; doi:10.1038/srep22656)
Supplement: Supplementary Dataset 2 [file srep22656-s3.xlsx]

## Sheet: Supplementary Table S2
	Supplementary Table S2: List of TF-target pairs with corresponding mutual information scores and p-values.
	TF	Target gene	mutual information	p-value
	otx2	fzd7	0.455191	1.11022e-16
	pou2f1	mga	0.453932	1.11022e-16
	tfcp2l1	fbxo15	0.536566	1.11022e-16
	irf1	fgf5	0.419413	2.22045e-16
	irf1	otx2	0.437943	2.22045e-16
	kdm5c	polr2a	0.416195	2.22045e-16
	kdm5c	srrm2	0.350046	2.22045e-16
	klf10	cnot8	0.542482	2.22045e-16
	klf10	slc25a36	0.586506	2.22045e-16
	klf3	inpp5d	0.593298	2.22045e-16
	klf4	cdc5l	0.412627	2.22045e-16
	klf4	klf5	0.455476	2.22045e-16
	max	raly	0.463635	2.22045e-16
	mta1	nt5dc2	0.449516	2.22045e-16
	myb	kcnk1	0.529838	2.22045e-16
	sall2	kbtbd2	0.408621	2.22045e-16
	sall2	pls3	0.455488	2.22045e-16
	sall2	sox3	0.474703	2.22045e-16
	sall2	zfp36l2	0.468667	2.22045e-16
	sall2	zmynd8	0.476714	2.22045e-16
	sox3	pim2	0.431524	2.22045e-16
	sox3	sall2	0.474703	2.22045e-16
	zfp568	eif2s2	0.416151	2.22045e-16
	zfp568	gm4887	0.447639	2.22045e-16
	rfx5	frmd5	0.368514	3.33067e-16
	kdm5c	supt6	0.347146	4.44089e-16
	sox3	zmynd8	0.396797	4.44089e-16
	myb	enpp3	0.507111	5.55112e-16
	sall2	ssbp3	0.404721	6.66134e-16
	tcf7	ldhb	0.636673	8.88178e-16
	zfp386	fxyd6	0.611157	8.88178e-16
	stat3	abca1	0.44566	1.77636e-15
	maz	shc1	0.318994	3.21965e-15
	e2f1	ttc5	0.472807	3.77476e-15
	sall2	smco4	0.396603	3.77476e-15
	tulp3	ncapd2	0.429708	4.21885e-15
	otx2	irf1	0.437943	4.88498e-15
	klf10	ube2t	0.505028	5.9952e-15
	klf2	esrrb	0.75571	6.21725e-15
	srebf1	bhlhe40	0.348845	7.99361e-15
	neurog3	actn1	0.411647	9.32587e-15
	tead2	mdk	0.551566	1.26565e-14
	klf15	setd6	0.476731	1.28786e-14
	zfp568	rbpj	0.387638	1.66533e-14
	nr6a1	pim2	0.334851	2.20934e-14
	tfcp2l1	esrrb	0.504677	2.25375e-14
	mbd4	nelfa	0.568794	2.56462e-14
	dbp	ddit4	0.350195	3.34177e-14
	irf1	tmsb4x	0.382912	3.38618e-14
	aff1	gm10439	0.385483	3.39728e-14
	nr5a2	ccnb1ip1	0.579601	3.60822e-14
	nfe2l2	etnk1	0.45803	3.81917e-14
	klf10	pltp	0.493027	3.9635e-14
	srebf1	enc1	0.341734	4.87388e-14
	myb	nampt	0.480308	4.9738e-14
	atf4	chac1	0.438169	5.14033e-14
	rbpj	usp48	0.560486	5.4734e-14
	klf13	chmp2a	0.391096	6.20615e-14
	zfp444	ntmt1	0.313384	8.4488e-14
	ncor2	gpatch8	0.326963	8.62643e-14
	mixl1	eomes	0.372848	9.29257e-14
	olig1	rpgrip1	0.557728	9.30367e-14
	klf15	cnot8	0.464868	9.54792e-14
	sall2	fgf5	0.38113	9.9698e-14
	myb	plcg2	0.475028	1.15463e-13
	foxk2	fzd7	0.340925	1.18017e-13
	t	fgf8	0.257577	1.18128e-13
	klf4	hspb1	0.371643	1.21458e-13
	zfp568	gm10193	0.377822	1.39666e-13
	klf10	fxyd6	0.484408	1.48659e-13
	aff1	loc100861853	0.378303	1.50879e-13
	phox2a	ap3d1	0.374283	1.54099e-13
	zfp444	hsd17b4	0.311088	1.56763e-13
	mta1	klhdc2	0.397716	1.58762e-13
	zbtb32	mpp1	0.492715	1.58984e-13
	tfcp2l1	tcl1	0.491671	1.59983e-13
	figla	adora2a	0.346457	1.88516e-13
	klf10	pald1	0.482424	2.00728e-13
	nr6a1	sox3	0.325337	2.46247e-13
	mta1	elovl5	0.395516	2.46692e-13
	mlxip	ccdc50	0.309895	3.17191e-13
	tfcp2l1	klf2	0.486661	3.34732e-13
	klf4	lgals3	0.366676	3.43725e-13
	klf4	gabarapl2	0.36603	3.92908e-13
	nfe2l1	ing2	0.388436	3.98903e-13
	t	sp5	0.253212	4.15001e-13
	rhox9	rhox6	0.621248	4.53082e-13
	olig1	hebp1	0.544152	4.78395e-13
	mta1	ilkap	0.392159	4.79838e-13
	klf10	pdcl2	0.476474	4.8872e-13
	tfcp2l1	acot10	0.481827	6.75793e-13
	bach1	pnrc1	0.524603	7.10654e-13
	gtf2i	msh2	0.553901	8.12572e-13
	nr5a2	klf2	0.55476	8.54761e-13
	klf3	ephx2	0.53289	8.57203e-13
	csdc2	kifc2	0.601523	9.20375e-13
	srebf1	id3	0.329476	9.71334e-13
	trps1	dpys	0.332184	1.00708e-12
	sp2	enah	0.494942	1.03384e-12
	kdm5b	smarcc1	0.645964	1.11422e-12
	sall2	fads2	0.369048	1.13298e-12
	zfp568	top3b	0.367604	1.17983e-12
	myb	gm3470	0.459697	1.24101e-12
	otx2	s100a6	0.407974	1.26354e-12
	cdc5l	trip12	0.629247	1.28275e-12
	klf10	acss1	0.469417	1.37779e-12
	mlxip	rere	0.304072	1.44529e-12
	klf10	fxr1	0.469087	1.44551e-12
	dbp	ndrg2	0.333591	1.45617e-12
	ncor2	baz2a	0.315029	1.82843e-12
	zfp292	tmem2	0.41325	1.86973e-12
	zic2	snrpn	0.343512	1.88871e-12
	klf13	pecr	0.373903	2.03149e-12
	dbp	sptlc1	0.331827	2.1414e-12
	trps1	esrrb	0.328863	2.16638e-12
	nanog	cox5a	0.534087	2.22933e-12
	klf3	smarce1	0.52527	2.25087e-12
	dbp	mical1	0.331386	2.35723e-12
	klf4	acot10	0.356675	2.63045e-12
	zfp568	tex19.1	0.363584	2.66953e-12
	zfp84	zdhhc20	0.458677	2.89235e-12
	klf3	fmr1nb	0.523154	2.93365e-12
	klf3	aass	0.523055	2.97007e-12
	sall2	efnb2	0.363935	3.0681e-12
	rfx5	cdc7	0.330522	3.0721e-12
	mta1	fads2	0.381913	3.47755e-12
	klf4	mras	0.35497	3.69216e-12
	foxh1	cox17	0.424547	3.71081e-12
	maz	chd7	0.294613	3.81106e-12
	zfp292	ckap5	0.4089	4.00868e-12
	elf2	rcn2	0.542443	4.14901e-12
	nr6a1	tspan5	0.313645	4.15967e-12
	smarce1	inpp5d	0.582988	4.27769e-12
	zbtb32	folr1	0.470392	4.53526e-12
	sox12	carm1	0.387524	5.04508e-12
	klf15	ndufa7	0.439998	5.10869e-12
	rfx5	wdr1	0.328173	5.16442e-12
	nr6a1	fgf5	0.312594	5.32319e-12
	klf3	fxyd6	0.518292	5.36327e-12
	zfp568	fam162a	0.360067	5.39546e-12
	mta1	aldh9a1	0.379528	5.45508e-12
	kdm5b	mtf2	0.629821	5.7101e-12
	sall2	sox11	0.360653	5.75573e-12
	gm21596	gm12568	0.821376	5.82112e-12
	e2f1	ppm1m	0.429355	5.82145e-12
	e4f1	pias4	0.293829	6.20182e-12
	zbtb3	abcb11	0.331041	6.22935e-12
	aff1	pop4	0.359495	6.25044e-12
	klf3	rpgrip1	0.516787	6.45473e-12
	esrrb	klf2	0.75571	6.47915e-12
	rfx5	ahi1	0.327107	6.52667e-12
	zbtb2	enc1	0.478279	6.67233e-12
	rfx5	cdc25b	0.326893	6.83931e-12
	aff1	gpx1	0.358602	7.41074e-12
	olig1	glrx	0.520287	7.56939e-12
	nr6a1	plekha1	0.31096	7.79132e-12
	dbp	ube2t	0.325656	8.07221e-12
	zic2	gm5802	0.33686	8.31546e-12
	nfkb2	dcc	0.534675	8.71692e-12
	klf2	fbxo15	0.680763	8.78109e-12
	bach1	prkra	0.505477	8.9031e-12
	sall2	cbx2	0.358288	9.01157e-12
	stat3	myb	0.398295	9.2486e-12
	tfcp2l1	klf5	0.463118	9.40359e-12
	zfp212	ppp2r4	0.315123	9.56679e-12
	cbfb	mapre1	0.462219	9.81604e-12
	klf3	klhl9	0.512764	1.05556e-11
	aff1	ddx19b	0.356722	1.05845e-11
	zfp574	pcgf2	0.281907	1.08272e-11
	zfp292	rcbtb1	0.40302	1.10356e-11
	foxh1	trim25	0.417928	1.10362e-11
	sox12	mpp1	0.382977	1.15382e-11
	sox3	ssbp3	0.34999	1.17474e-11
	sox3	zfp36l2	0.349952	1.18362e-11
	sall2	fbxo15	0.356584	1.24181e-11
	klf4	e130012a19rik	0.348361	1.345e-11
	nr5a2	tcl1	0.53138	1.42771e-11
	sox12	chd7	0.381792	1.4282e-11
	klf10	ppm1m	0.452886	1.4427e-11
	trps1	itpk1	0.320389	1.45286e-11
	zfp26	nav2	0.429898	1.4549e-11
	sox3	pls3	0.348499	1.58042e-11
	mta1	nae1	0.373707	1.60881e-11
	aff1	bc005512	0.354408	1.63526e-11
	mycl1	tead2	0.41816	1.68545e-11
	klf3	tmem87a	0.508547	1.75807e-11
	klf2	zfp42	0.671859	1.94913e-11
	klf4	bcl3	0.346209	2.03367e-11
	mitf	nid1	0.291339	2.07493e-11
	tfcp2l1	cep55	0.4571	2.13038e-11
	nr6a1	gbas	0.306581	2.1313e-11
	nanog	fbxo15	0.516367	2.17042e-11
	mlxip	cd2ap	0.293164	2.20294e-11
	thap4	egfl7	0.342968	2.33772e-11
	klf4	rab25	0.345359	2.39214e-11
	srebf1	phyh	0.315538	2.39495e-11
	rhox6	rhox9	0.621248	2.91331e-11
	nfxl1	rhpn2	0.456509	3.12467e-11
	rfx5	pak1	0.319811	3.14013e-11
	klf3	fthl17	0.503515	3.20826e-11
	klf10	gnpda2	0.44699	3.24542e-11
	e2f1	rap2b	0.418116	3.3165e-11
	sall2	sox4	0.351272	3.32672e-11
	tfcp2l1	acot9	0.453685	3.36726e-11
	olig2	hebp1	0.506051	3.38819e-11
	ncor2	fgfr1	0.302926	3.39578e-11
	mta1	tead2	0.369132	3.70066e-11
	maz	carm1	0.286047	3.71529e-11
	smad7	vwa9	0.315892	3.72546e-11
	nr6a1	lgals3	0.304044	3.78085e-11
	csdc2	vmn1r44	0.567322	3.82645e-11
	sox12	zbtb12	0.37623	3.83715e-11
	zfp942	bdnf	0.287946	3.8646e-11
	zfp26	hnrpll	0.423391	3.93712e-11
	foxk2	mapk6	0.315743	4.00353e-11
	nr6a1	stag2	0.30371	4.07454e-11
	nr4a1	nt5dc2	0.3366	4.23189e-11
	klf4	mapk12	0.342343	4.23585e-11
	aff4	ankrd17	0.404761	4.23802e-11
	zfp84	zfp93	0.441051	4.24858e-11
	klf15	ube2t	0.425791	4.34001e-11
	zfp42	esrrb	0.717018	4.3423e-11
	bcl11a	ctnna1	0.404215	4.70823e-11
	gm13139	rpl39l	0.540327	4.74029e-11
	pou2f1	gtpbp1	0.386479	4.86865e-11
	ncor2	ep400	0.301165	5.11808e-11
	nr5a2	esrrb	0.520166	5.20789e-11
	otx2	pcolce	0.386047	5.2686e-11
	pias4	zfp386	0.409779	5.43887e-11
	mga	bptf	0.55973	5.48278e-11
	sox3	sox4	0.342025	5.60499e-11
	zfp568	kcmf1	0.347966	5.6299e-11
	cdx1	tbx1	0.443936	5.84562e-11
	dbp	sirt3	0.315726	6.33762e-11
	foxk2	mta1	0.313477	6.54543e-11
	fli1	bglap	0.415849	6.81414e-11
	klf3	rdm1	0.496792	7.07983e-11
	pou2f1	huwe1	0.384263	7.12591e-11
	sox3	fgf13	0.340753	7.1594e-11
	klf3	ssbp3	0.496472	7.34874e-11
	trps1	cenpt	0.312813	7.48257e-11
	irf3	loc100504968	0.404013	7.72196e-11
	klf3	usp17la	0.49575	7.99399e-11
	adnp	ywhab	0.465963	8.18792e-11
	nfe2l2	glud1	0.412114	8.68547e-11
	rbpj	tex19.1	0.502897	8.71268e-11
	pbrm1	gpd2	0.369932	8.71564e-11
	dmrt1	etnk1	0.441882	9.0383e-11
	sp2	mtf2	0.462224	9.35376e-11
	lcorl	oxa1l	0.302691	9.56353e-11
	hivep2	phf2	0.456609	9.70316e-11
	bhlhe40	ccng2	0.562362	9.78321e-11
	smad2	sar1b	0.384888	9.85128e-11
	arnt	cnot8	0.405351	1.00641e-10
	aire	npl	0.490817	1.06634e-10
	zbtb2	tbl2	0.457845	1.07587e-10
	dmrt1	nabp1	0.440153	1.15238e-10
	myb	aldh9a1	0.428321	1.15912e-10
	mta1	plekha5	0.362657	1.17226e-10
	klf10	sash1	0.437361	1.18296e-10
	sox3	flywch1	0.337969	1.21712e-10
	myb	kras	0.427704	1.2617e-10
	pias3	prss22	0.274845	1.28739e-10
	bach1	ccni	0.484102	1.29293e-10
	mnt	tspan4	0.251887	1.32122e-10
	esrrb	zfp42	0.717018	1.33375e-10
	zfp386	inpp5d	0.515939	1.37131e-10
	zbtb44	rpgrip1	0.57528	1.3941e-10
	tfcp2l1	cdc5l	0.442839	1.39794e-10
	e2f6	h13	0.557781	1.39984e-10
	olig1	olig2	0.493435	1.41558e-10
	klf15	prc1	0.417611	1.42332e-10
	klf13	ccdc117	0.351247	1.43155e-10
	mga	lats2	0.550408	1.45534e-10
	wt1	pou3f1	0.390775	1.46229e-10
	smad7	wdr1	0.309451	1.46937e-10
	foxp3	treh	0.377311	1.4712e-10
	sall2	rps6ka2	0.343034	1.47145e-10
	olig2	olig1	0.493435	1.48399e-10
	t	igfbp3	0.231262	1.49649e-10
	foxk2	slc4a7	0.309562	1.51056e-10
	klf13	cog4	0.350922	1.51731e-10
	sp1	sbno1	0.528749	1.55634e-10
	zic2	tspan5	0.323074	1.55858e-10
	zfp212	cd109	0.303171	1.57667e-10
	foxb1	gm15393	0.502409	1.60161e-10
	hes1	pgm2	0.537478	1.67148e-10
	klf13	glo1	0.350295	1.6974e-10
	six4	ide	0.475676	1.70636e-10
	smad7	cyfip2	0.308508	1.78997e-10
	smad4	bri3	0.516913	1.80995e-10
	e2f1	pfkp	0.406718	1.81364e-10
	arid3b	mta3	0.487803	1.83809e-10
	zbtb2	hexb	0.4537	1.85258e-10
	nanog	klf2	0.49851	1.93061e-10
	mycl1	mdk	0.402035	1.93823e-10
	ncor2	ckap5	0.295279	1.96391e-10
	mlxip	pdia6	0.28376	2.04263e-10
	rfx5	tmem115	0.310733	2.06117e-10
	klf10	pttg1	0.433051	2.08509e-10
	gtf3a	mrpl28	0.361698	2.09094e-10
	tfcp2l1	zfp42	0.439677	2.09891e-10
	e2f1	cdca3	0.405632	2.12525e-10
	hmx2	mepce	0.332578	2.18407e-10
	sall2	yap1	0.340774	2.19324e-10
	nr6a1	sall2	0.295772	2.33134e-10
	sox3	fgf5	0.334508	2.33324e-10
	zfp868	itih5	0.272211	2.36424e-10
	klf10	zfp386	0.431613	2.51485e-10
	nfe2l2	tbc1d15	0.405127	2.54102e-10
	klf3	arrdc4	0.485428	2.61352e-10
	olig1	zbtb44	0.487456	2.64848e-10
	irf3	as3mt	0.396076	2.66687e-10
	dpf1	dynll2	0.323456	2.69464e-10
	smad7	acot13	0.306265	2.85103e-10
	foxh1	mpc2	0.397203	2.8623e-10
	sp2	kdm5b	0.453399	2.93196e-10
	arnt	mt2	0.398001	3.01791e-10
	srebf1	narf	0.303794	3.03288e-10
	zfp112	mmab	0.348172	3.07177e-10
	zfp444	azi1	0.280448	3.11191e-10
	zfp623	tceal8	0.402349	3.12144e-10
	olig1	wdtc1	0.485809	3.14203e-10
	t	spp1	0.228276	3.15332e-10
	gatad1	dnajc9	0.424026	3.20342e-10
	scrt1	c1qtnf5	0.45374	3.26471e-10
	scrt1	gm4736	0.453723	3.27153e-10
	klf3	wdtc1	0.483421	3.27806e-10
	mixl1	folr1	0.334191	3.30104e-10
	lcorl	tbl2	0.296944	3.35515e-10
	klf3	stag3	0.483206	3.35797e-10
	nfx1	pole	0.369942	3.44161e-10
	tfcp2l1	kat6b	0.4355	3.56909e-10
	olig1	inpp5d	0.484234	3.69784e-10
	sox21	ttc8	0.261014	3.70586e-10
	sall2	cachd1	0.337726	3.73427e-10
	dbp	ndufv3	0.306799	3.73633e-10
	tgif2	vcp	0.300998	3.74616e-10
	nr5a2	zfp42	0.502422	3.74645e-10
	gtf3a	mrpl38	0.358302	3.82727e-10
	trps1	ssbp4	0.304876	3.91041e-10
	olig1	nuf2	0.483601	3.94687e-10
	rcor2	pdpn	0.507112	3.9615e-10
	srebf1	icam1	0.302429	4.03482e-10
	smad4	alkbh5	0.509882	4.05021e-10
	kat7	cep55	0.420691	4.09554e-10
	otx2	tmsb4x	0.373165	4.12198e-10
	kdm5b	dhx36	0.584698	4.15688e-10
	heyl	phf2	0.392657	4.27983e-10
	olig1	tmem87a	0.482593	4.37834e-10
	prox1	nsmf	0.380315	4.48562e-10
	zbtb32	d15ertd55e	0.436952	4.60682e-10
	mitf	mkks	0.278856	4.61154e-10
	zfp292	top2a	0.380023	4.73083e-10
	lef1	card10	0.326212	4.79711e-10
	zic2	cdca7l	0.31746	4.86941e-10
	klf4	mpc1	0.32869	5.14396e-10
	sall2	tfcp2l1	0.335819	5.19213e-10
	dbp	pald1	0.305089	5.20482e-10
	kat7	cep85	0.418884	5.24174e-10
	sox5	dlk2	0.528476	5.26722e-10
	mitf	rab34	0.278236	5.34859e-10
	ncor2	cad	0.290727	5.39773e-10
	rbpj	ass1	0.487084	5.46773e-10
	mbd4	kdm5b	0.49084	5.56971e-10
	srebf1	e2f1	0.300876	5.56984e-10
	gtf3a	glud1	0.356159	5.57938e-10
	hsf1	trp53bp1	0.308498	5.6174e-10
	srebf1	zbtb2	0.300815	5.64056e-10
	otx2	anxa6	0.371055	5.71864e-10
	mta1	fads1	0.35346	5.72696e-10
	sall2	arl4c	0.335185	5.79002e-10
	mixl1	cyp26a1	0.331214	5.85315e-10
	rfx5	msi2	0.30536	6.04384e-10
	zfp37	ppp1r14c	0.340938	6.22541e-10
	dbp	mt2	0.304132	6.25732e-10
	tulp3	nae1	0.365671	6.2845e-10
	arnt	gprc5b	0.392959	6.30429e-10
	e2f1	gprc5b	0.397823	6.52451e-10
	srebf1	tbl2	0.30007	6.57763e-10
	foxm1	appbp2	0.394616	6.62285e-10
	zfp212	fam98c	0.296724	6.65081e-10
	tcf7l1	setd6	0.378515	6.78906e-10
	zfp386	lima1	0.501173	6.9208e-10
	otx2	myb	0.369817	6.92252e-10
	id3	ptpn11	0.619579	6.94615e-10
	sall2	esrrb	0.334103	6.9688e-10
	zfp787	fgd2	0.432095	6.99105e-10
	rnf138	morc3	0.738544	7.0651e-10
	sox3	enpp2	0.328423	7.15062e-10
	sall2	rcbtb2	0.333926	7.18219e-10
	aff4	ap3d1	0.38676	7.34374e-10
	hoxa3	olfr64	0.421582	7.35693e-10
	zfp386	stat6	0.500461	7.47011e-10
	mbd4	sp1	0.488058	7.66197e-10
	aff1	gdap10	0.332862	7.75866e-10
	prdm1	2310008h04rik	0.344982	7.7901e-10
	ncor2	dctn5	0.288924	8.00249e-10
	klf4	socs3	0.326178	8.01478e-10
	tox4	naa30	0.395217	8.03674e-10
	klf15	cox7a1	0.405248	8.06052e-10
	cdc5l	acot9	0.566101	8.06229e-10
	rfx5	dtx1	0.303894	8.06495e-10
	tada2b	rhot1	0.283087	8.1285e-10
	nr6a1	mapk12	0.289872	8.14557e-10
	smad2	hdlbp	0.372301	8.14575e-10
	kdm5c	lsm12	0.289566	8.1521e-10
	rbpj	nfatc2ip	0.483394	8.29672e-10
	sox4	fbxo15	0.499508	8.3552e-10
	lcorl	crebrf	0.292647	8.37109e-10
	sox3	cbx2	0.327536	8.39686e-10
	klf10	setd6	0.422152	8.44991e-10
	klf10	nusap1	0.422037	8.57285e-10
	prdm5	pipox	0.556237	8.58854e-10
	tada2b	ppm1m	0.282772	8.72041e-10
	klf13	rap2b	0.340942	8.72424e-10
	trps1	skap2	0.300885	8.7655e-10
	arid2	pros1	0.456891	8.78966e-10
	zfp386	suv420h2	0.498913	8.81643e-10
	nfe2l2	pdcl	0.396721	8.91834e-10
	gtf2ird1	hsd17b4	0.48563	8.9328e-10
	srf	apex2	0.404309	8.96887e-10
	kat7	klf2	0.414878	9.01004e-10
	klf10	cenpv	0.421573	9.08971e-10
	trps1	fbxo15	0.30068	9.1332e-10
	smad2	gosr2	0.371586	9.15462e-10
	zbtb17	gm10736	0.305381	9.18802e-10
	klf4	kat6b	0.325338	9.28512e-10
	nr6a1	spock2	0.289178	9.41354e-10
	foxk2	bmp4	0.300708	9.43569e-10
	klf3	npl	0.473796	9.54694e-10
	smarce1	wdtc1	0.53353	9.65287e-10
	pias4	cnot8	0.390092	9.72943e-10
	sall2	stag2	0.332123	9.75999e-10
	klf13	fyttd1	0.340275	9.78014e-10
	dmtf1	atp6v1c1	0.428172	9.95749e-10
	stat3	psip1	0.368809	9.99795e-10
	klf5	morc1	0.578405	1.00577e-09
	maf	nppc	0.265403	1.00807e-09
	pias4	actg1	0.389809	1.01267e-09
	kdm5c	sp2	0.288528	1.01976e-09
	zfp26	phf10	0.401023	1.02427e-09
	smarcc1	kdm5b	0.645964	1.02575e-09
	zfp386	rpgrip1	0.497446	1.03084e-09
	cdc5l	kat6b	0.563384	1.04215e-09
	cdc5l	morc1	0.562532	1.12912e-09
	zfp444	ubp1	0.27471	1.12995e-09
	cdc5l	lap3	0.5622	1.16495e-09
	xbp1	necap1	0.456259	1.18997e-09
	zfp143	dlgap5	0.385563	1.20579e-09
	sox3	nr6a1	0.325337	1.24696e-09
	arnt	slc25a36	0.388151	1.25708e-09
	zfp213	prrc1	0.49464	1.26728e-09
	irf1	pde7a	0.328634	1.26851e-09
	stat6	zfp386	0.500461	1.28188e-09
	hivep1	tnfaip8	0.355495	1.28285e-09
	sall2	tmem55a	0.33048	1.28785e-09
	trps1	bub1b	0.298937	1.29207e-09
	olig1	snx2	0.471869	1.29779e-09
	olig2	ggct	0.474051	1.30355e-09
	sox3	smco4	0.324984	1.3282e-09
	zfp292	atr	0.373291	1.33739e-09
	gtf2ird1	glg1	0.481982	1.34436e-09
	mycl1	mylpf	0.388521	1.35336e-09
	rhox9	krt7	0.541098	1.36419e-09
	zfp42	klf2	0.671859	1.37684e-09
	hsf1	blmh	0.30415	1.3775e-09
	smarce1	klhl9	0.530052	1.37809e-09
	id1	id3	0.609623	1.39355e-09
	zfp292	fanca	0.372938	1.41128e-09
	sall2	pim2	0.329904	1.41874e-09
	sox12	cndp2	0.354774	1.42483e-09
	9130019o22rik	lactb2	0.258374	1.43202e-09
	mta1	mettl9	0.347959	1.43657e-09
	nr6a1	zmynd8	0.287077	1.45371e-09
	mxd3	ubqln2	0.341319	1.48666e-09
	mycl1	rap1gds1	0.387844	1.488e-09
	rcor2	e2f4	0.49485	1.51233e-09
	tfeb	zdhhc14	0.329398	1.53793e-09
	mycl1	rps6ka2	0.387551	1.55045e-09
	dbp	id3	0.299347	1.55256e-09
	nfkb2	rtn4r	0.489482	1.56226e-09
	id3	id1	0.609623	1.61246e-09
	zscan21	immp1l	0.358926	1.65672e-09
	smad4	scamp1	0.496886	1.72256e-09
	zfp426	trib1	0.265245	1.73033e-09
	foxh1	tubb2a	0.384964	1.74985e-09
	mta1	gtf2i	0.346726	1.76017e-09
	otx2	stx3	0.363617	1.77609e-09
	mbd4	mtf2	0.480497	1.79978e-09
	mycl1	mapk12	0.38642	1.81549e-09
	nfat5	sptbn1	0.467847	1.81686e-09
	e2f1	glo1	0.390467	1.82485e-09
	smarce1	ccdc117	0.527177	1.845e-09
	zfp386	ccdc117	0.491884	1.85436e-09
	nr6a1	fzd7	0.285864	1.86398e-09
	tfcp2l1	cenpt	0.422022	1.88917e-09
	tfcp2l1	sox4	0.421917	1.91331e-09
	tox4	cat	0.389343	1.93553e-09
	tgif2	pkm	0.29327	1.95555e-09
	tbx4	csf2rb2	0.300936	1.97124e-09
	klf3	af067061	0.467053	1.98488e-09
	zfp26	zcchc3	0.396188	2.00399e-09
	sall2	klf2	0.327816	2.01059e-09
	zfp93	zfp84	0.441051	2.0139e-09
	klf13	prrc1	0.335999	2.01789e-09
	e2f1	galr3	0.389737	2.01797e-09
	irf3	bb287469	0.382575	2.02178e-09
	zfp568	tab3	0.328148	2.03361e-09
	vax1	egr4	0.404141	2.07154e-09
	e2f1	cdc45	0.389465	2.09491e-09
	ascl2	sox15	0.284432	2.10067e-09
	irf1	ybx2	0.325694	2.1014e-09
	erf	myb	0.288797	2.11236e-09
	smarce1	klf3	0.52527	2.23634e-09
	tfcp2	snf8	0.360669	2.24122e-09
	ar	cd22	0.365678	2.24315e-09
	sox3	plekha1	0.321983	2.26177e-09
	elf2	rdx	0.488201	2.27112e-09
	zfp42	fbxo15	0.664945	2.27881e-09
	olig1	nedd4l	0.466132	2.29263e-09
	zfp143	lig1	0.381057	2.31131e-09
	sall2	dusp6	0.326965	2.31528e-09
	zzz3	bzw1	0.701325	2.32525e-09
	ubp1	bc016423	0.402361	2.34363e-09
	nfe2l2	ermp1	0.390057	2.3472e-09
	klf15	tmem230	0.397332	2.35392e-09
	id3	tceal8	0.605059	2.35757e-09
	hoxb1	papolb	0.350967	2.36101e-09
	klf13	sash1	0.335059	2.36202e-09
	ovol1	bcan	0.330392	2.37312e-09
	hoxa3	nsmf	0.41268	2.37888e-09
	klf3	clpb	0.465201	2.42072e-09
	six4	anxa1	0.452898	2.4933e-09
	ybx2	cth	0.501929	2.49388e-09
	stat3	socs3	0.362541	2.53498e-09
	cdc5l	klf5	0.553821	2.53825e-09
	cdc5l	eed	0.553627	2.58393e-09
	foxj1	tex101	0.424907	2.595e-09
	zfp568	ddit4	0.32672	2.60184e-09
	srebf1	kank3	0.293231	2.62299e-09
	gm13139	sepw1	0.502813	2.63978e-09
	smad4	stard4	0.492934	2.64712e-09
	mitf	klf4	0.271372	2.66173e-09
	zfp444	rnaseh2c	0.270774	2.67148e-09
	otx2	rps6ka2	0.36084	2.68854e-09
	tgif2	plk2	0.291703	2.71083e-09
	klf13	prc1	0.334224	2.715e-09
	cbfb	ube2d1	0.420922	2.72366e-09
	patz1	srsf3	0.537794	2.73336e-09
	tfcp2l1	skap2	0.418855	2.76585e-09
	otx2	ptrf	0.360576	2.79571e-09
	smad1	ctdsp2	0.507678	2.8163e-09
	lef1	zswim6	0.316601	2.81711e-09
	lcorl	vwa9	0.286759	2.83203e-09
	zfp942	defa15	0.27008	2.93735e-09
	pias4	ppm1m	0.382057	2.98145e-09
	zfp444	qprt	0.2702	3.02361e-09
	tgif2	aamp	0.29116	3.03332e-09
	nr4a1	abcb1b	0.314482	3.04254e-09
	insm1	snx2	0.376176	3.10184e-09
	zfp212	tfap2c	0.289541	3.11597e-09
	arnt	pcmtd1	0.381687	3.11844e-09
	zfp37	prune	0.331665	3.12524e-09
	zic2	limk2	0.307918	3.14165e-09
	zfp444	pias4	0.269929	3.20519e-09
	klf10	sirt3	0.41138	3.21294e-09
	smad1	rdx	0.506259	3.25486e-09
	etv2	pou3f1	0.48826	3.26431e-09
	olig1	npl	0.462458	3.28558e-09
	klf15	gigyf2	0.394784	3.30257e-09
	prdm1	h2afy	0.335686	3.35375e-09
	zfp292	bub1b	0.367088	3.40113e-09
	mta1	fgfr1	0.342655	3.41637e-09
	thap4	btbd1	0.316785	3.41685e-09
	zfp444	uqcrb	0.269617	3.42741e-09
	zfp37	anapc7	0.331066	3.46019e-09
	pbx3	s100a10	0.455028	3.47864e-09
	zfp623	dusp6	0.38548	3.48271e-09
	hoxd10	ppp1r14d	0.319203	3.50842e-09
	junb	anxa1	0.352354	3.57712e-09
	smad4	glg1	0.490131	3.57913e-09
	hoxd1	cdx4	0.281268	3.59953e-09
	zfp568	mrps2	0.324814	3.60522e-09
	pbx3	nudt4	0.454626	3.63722e-09
	trps1	klf2	0.293616	3.65591e-09
	zfp623	zbtb44	0.385077	3.68272e-09
	myb	nab2	0.402043	3.71001e-09
	tfcp2l1	nanog	0.416337	3.73493e-09
	klf3	uba1y	0.461094	3.74564e-09
	pax6	rsph6a	0.392681	3.75868e-09
	aire	srgn	0.459129	3.8344e-09
	bach1	ube2b	0.454936	3.86339e-09
	kdm5b	atr	0.559139	3.92938e-09
	zic2	enpp2	0.306705	3.95592e-09
	cdc5l	gtf2h1	0.548907	3.97785e-09
	rfx5	gid4	0.295571	3.98768e-09
	nfe2l2	orc4	0.386327	3.99094e-09
	zscan5b	ctnnb1	0.370684	4.00089e-09
	trps1	cep55	0.293136	4.00984e-09
	prdm5	ube2t	0.539425	4.02869e-09
	smad2	atp6v0c	0.362314	4.03176e-09
	zfp623	smarce1	0.384409	4.03868e-09
	zfp287	sell	0.34083	4.04411e-09
	gtf2ird1	igfbp2	0.471801	4.11085e-09
	cdc5l	e130012a19rik	0.548518	4.12096e-09
	prrx2	vasn	0.350252	4.15642e-09
	foxk2	bach1	0.293127	4.24257e-09
	kat7	esrrb	0.403001	4.29765e-09
	zbtb44	tmem87a	0.539655	4.30726e-09
	thap4	gas5	0.315441	4.34184e-09
	cbfb	arhgdia	0.417208	4.35464e-09
	zfp143	top2a	0.376581	4.36272e-09
	id3	pipox	0.597539	4.37202e-09
	klf15	ubald2	0.392561	4.42614e-09
	tulp3	vbp1	0.353436	4.44697e-09
	insm2	slc37a3	0.320678	4.48653e-09
	cdc5l	acot10	0.547372	4.57172e-09
	kdm5c	2310022a10rik	0.281412	4.57573e-09
	myb	zic5	0.400253	4.64649e-09
	zbtb44	wdtc1	0.538808	4.65645e-09
	smarce1	fxyd6	0.517764	4.72185e-09
	klf3	rpl39l	0.458878	4.73076e-09
	klf15	hsd17b4	0.391858	4.85312e-09
	tfap2c	gjb3	0.453071	4.86186e-09
	klf3	ccdc117	0.458584	4.87854e-09
	stat6	fxyd6	0.487412	4.88025e-09
	aire	as3mt	0.456853	4.89785e-09
	aire	ccdc117	0.456823	4.9135e-09
	lcorl	slc25a36	0.283971	4.9751e-09
	junb	enpp3	0.350264	4.98911e-09
	t	cxcr4	0.216672	5.03509e-09
	gm21596	4932431p20rik	0.723986	5.04505e-09
	mta1	gm10052	0.340223	5.04853e-09
	zfp213	pgm1	0.480982	5.066e-09
	zfp292	rpap1	0.364369	5.08284e-09
	sall2	cadm1	0.322099	5.1369e-09
	mta1	ncapd2	0.340108	5.14215e-09
	pbx3	tex19.1	0.451441	5.16794e-09
	klf10	prc1	0.407448	5.17025e-09
	six4	plcg2	0.446402	5.18187e-09
	atf4	pla1a	0.36523	5.18197e-09
	zfp444	slc2a8	0.267673	5.18904e-09
	zfp568	cul4b	0.322654	5.19944e-09
	sox3	fads2	0.317183	5.21724e-09
	zfp292	mbd4	0.364191	5.21746e-09
	bach1	zyg11b	0.452223	5.22076e-09
	klf4	tfcp2l1	0.315144	5.30096e-09
	sp2	jarid2	0.42987	5.3052e-09
	nfe2l2	ubqln1	0.384212	5.37422e-09
	sox12	rrp1	0.34628	5.46462e-09
	pbx3	folr1	0.450677	5.61937e-09
	nkx3-1	obox1	0.360356	5.66241e-09
	hsf1	unc45a	0.29705	5.69927e-09
	trps1	lap3	0.291197	5.81047e-09
	zbtb18	xiap	0.429536	5.81535e-09
	tgif2	nt5dc2	0.287983	5.81765e-09
	sall2	sh3bgrl	0.32132	5.8268e-09
	mixl1	fgf8	0.318815	5.82797e-09
	mycl1	plcg2	0.377829	5.89235e-09
	zfp568	zmpste24	0.321903	5.9002e-09
	myb	stat3	0.398295	5.93449e-09
	gli2	rmnd5b	0.5237	5.9636e-09
	sox3	gbas	0.316393	5.97574e-09
	foxm1	clint1	0.379628	5.98109e-09
	nr5a2	fbxo15	0.475966	5.99488e-09
	maz	armcx4	0.265198	6.01616e-09
	gli2	zyx	0.523563	6.03759e-09
	arnt	actg1	0.376813	6.09752e-09
	sox12	rap1gds1	0.34557	6.10168e-09
	tada2b	klf10	0.273812	6.11552e-09
	zbtb17	agfg1	0.295987	6.15654e-09
	olig2	igf2bp2	0.459514	6.1596e-09
	zfp386	scpep1	0.480184	6.19156e-09
	zbtb44	tmc6	0.535673	6.20394e-09
	srebf1	dusp6	0.288727	6.34722e-09
	otx2	pdk1	0.354968	6.36204e-09
	mesp1	defa-rs2	0.466312	6.36717e-09
	mixl1	tfec	0.318306	6.38528e-09
	zfp568	pbx3	0.321388	6.43302e-09
	irf3	stag3	0.374449	6.50688e-09
	tada2b	pecam1	0.273508	6.52137e-09
	id1	cnn2	0.590411	6.55895e-09
	kdm5b	bub1b	0.553071	6.56978e-09
	dbp	tbl2	0.291503	6.5767e-09
	tcf7l1	acat1	0.363439	6.61503e-09
	junb	socs3	0.348433	6.66116e-09
	pias4	hsd17b4	0.376121	6.67561e-09
	bcl11a	gm3244	0.373279	6.70391e-09
	nr6a1	kras	0.27942	6.79593e-09
	tcf12	esrrb	0.556463	6.81747e-09
	sox3	marcks	0.315623	6.81847e-09
	smarce1	usp17la	0.514012	6.82131e-09
	nr4a1	s100a10	0.310012	6.83623e-09
	t	eomes	0.215329	6.84996e-09
	dbp	hbp1	0.291274	6.85359e-09
	fosb	1810021b22rik	0.317122	6.92103e-09
	mlxip	tcf12	0.267751	6.98841e-09
	aire	inpp5d	0.453502	7.00219e-09
	zbtb2	crebrf	0.424489	7.01401e-09
	evx2	tlx2	0.438096	7.02432e-09
	smarce1	tuba1a	0.513692	7.03796e-09
	myb	pold1	0.396917	7.04203e-09
	irf1	psmb8	0.3184	7.141e-09
	irf1	kif1a	0.318373	7.17273e-09
	nfxl1	rab11a	0.41606	7.18682e-09
	pbx3	gm4887	0.4484	7.20466e-09
	ssrp1	rnf187	0.475978	7.20761e-09
	zbtb18	bach1	0.427617	7.31178e-09
	klf3	zbtb44	0.454692	7.3211e-09
	trps1	slc47a1	0.289944	7.36847e-09
	cbfb	zfp617	0.412803	7.53792e-09
	klf10	tm7sf3	0.40429	7.54233e-09
	baz2a	setd6	0.477196	7.55168e-09
	stat6	as3mt	0.483035	7.56026e-09
	smad2	cdipt	0.358201	7.63803e-09
	klf4	lap3	0.312941	7.64305e-09
	e2f6	ptpn11	0.517421	7.65996e-09
	sall2	ptprf	0.319619	7.66034e-09
	arnt	klf10	0.375053	7.74349e-09
	lef1	fgf15	0.310898	7.75185e-09
	etv2	2610005l07rik	0.47985	7.75558e-09
	e4f1	vps41	0.264216	7.7829e-09
	smad4	hmg20a	0.482734	7.84192e-09
	klf10	tmprss13	0.403916	7.88553e-09
	sox3	cd9	0.314686	7.99885e-09
	zfp568	lrrc59	0.320081	8.00316e-09
	mga	rest	0.509622	8.06224e-09
	etv6	ercc1	0.411477	8.07274e-09
	klf4	fbxo15	0.312581	8.11078e-09
	foxd2	tff1	0.437009	8.13621e-09
	mbd4	sbno1	0.466656	8.18181e-09
	stat6	rpl39l	0.482179	8.23006e-09
	arid2	zcchc3	0.437341	8.27155e-09
	kdm5b	rest	0.550278	8.30219e-09
	foxk2	mettl20	0.289516	8.49848e-09
	klf10	gtl3	0.403261	8.52211e-09
	zfp26	arid2	0.385429	8.5518e-09
	zfp777	mrpl41	0.228078	8.61827e-09
	thap4	rassf7	0.31152	8.65528e-09
	zic2	pim2	0.302524	8.65882e-09
	gtf3a	mrpl24	0.339825	8.78885e-09
	sall2	tmem47	0.318746	8.80617e-09
	dbp	gpr19	0.289851	8.84847e-09
	tal1	gdf2	0.322818	8.87173e-09
	arntl	ide	0.312206	8.88098e-09
	ncor1	rest	0.420215	8.91008e-09
	klf5	cdc5l	0.553821	8.94419e-09
	zic2	adprh	0.302332	8.97188e-09
	zfp386	cnot8	0.47647	9.00391e-09
	dbp	egln3	0.289749	9.01188e-09
	zfp931	tm9sf2	0.362314	9.02045e-09
	foxf2	fmod	0.254156	9.07665e-09
	gtf3a	pigf	0.339548	9.1935e-09
	kdm5c	pcgf2	0.277908	9.37317e-09
	tcf12	fig4	0.552567	9.37417e-09
	gm21596	cdk2ap1	0.71416	9.39814e-09
	mta1	rps6ka2	0.336293	9.40361e-09
	sox3	mdm2	0.313716	9.4297e-09
	arid1a	hcfc1	0.590638	9.47485e-09
	foxm1	gm1821	0.376374	9.48025e-09
	dpf1	stmn3	0.304428	9.50228e-09
	trps1	ogfr	0.288574	9.53676e-09
	rfx1	pip4k2a	0.27399	9.57273e-09
	myb	pak1	0.394409	9.59384e-09
	sall2	tcl1	0.318203	9.60279e-09
	bach1	pcmtd2	0.446658	9.60619e-09
	spib	ywhab	0.390334	9.62e-09
	kat7	bre	0.396669	9.62614e-09
	zfp292	dnmt1	0.359881	9.76851e-09
	klf4	kcnk1	0.311426	9.80611e-09
	nr4a1	gtf2i	0.307963	9.84654e-09
	zfp93	cstb	0.427715	9.84771e-09
	zfp422	marcks	0.467278	9.90912e-09
	lef1	arl4a	0.309478	9.92975e-09
	mycl1	tfcp2l1	0.373899	9.96929e-09
	csdc2	adarb1	0.510516	9.97937e-09
	zfp42	ccnb1ip1	0.644069	1.00145e-08
	thap4	cept1	0.310678	1.00195e-08
	klf10	eif2s3y	0.401836	1.0086e-08
	olig1	zfp213	0.450682	1.01705e-08
	rbpj	ncoa3	0.460328	1.01804e-08
	klf2	tcl1	0.59585	1.02084e-08
	tsc22d1	snhg6	0.398978	1.02146e-08
	onecut1	isl2	0.408029	1.03325e-08
	deaf1	rnf149	0.237579	1.03563e-08
	dbp	fam162a	0.288914	1.04584e-08
	aff1	ctc1	0.317103	1.04877e-08
	zfp46	gsr	0.312375	1.04909e-08
	cic	zfp704	0.269622	1.05859e-08
	dbp	galr3	0.28884	1.05972e-08
	nr1d1	jag2	0.330814	1.06004e-08
	isl2	defa-rs2	0.519647	1.06366e-08
	foxk2	ywhae	0.288315	1.0676e-08
	id3	h13	0.586334	1.07625e-08
	tead2	rap1gds1	0.4453	1.081e-08
	zfp292	pald1	0.359159	1.08385e-08
	irf3	fxyd6	0.37079	1.08808e-08
	nkx1-2	map4k2	0.393162	1.09239e-08
	hes1	gdf3	0.496579	1.11384e-08
	mitf	tbx3	0.264987	1.11516e-08
	zbtb2	hbp1	0.420531	1.11775e-08
	foxh1	kcnj3	0.37177	1.12283e-08
	tulp3	mphosph8	0.347409	1.12332e-08
	mecom	pcdhb8	0.386213	1.1298e-08
	zfp568	sptlc1	0.317946	1.14028e-08
	tulp3	bicd2	0.347308	1.14072e-08
	fosb	ptprn	0.314171	1.14784e-08
	pbrm1	ddx6	0.340138	1.15231e-08
	prdm1	add3	0.327514	1.15519e-08
	tfcp2l1	car14	0.406647	1.15952e-08
	baz2a	rad50	0.473034	1.16191e-08
	klf3	syngr1	0.450151	1.16873e-08
	stat3	fam129b	0.351871	1.17201e-08
	myrf	smarcd1	0.533307	1.1742e-08
	cers4	rap2a	0.486879	1.1763e-08
	foxj3	copa	0.499826	1.18647e-08
	olig1	cap1	0.448975	1.19444e-08
	olig2	rpgrip1	0.453101	1.1968e-08
	id3	bub1b	0.584975	1.19865e-08
	klf5	tdh	0.550401	1.19968e-08
	zbtb44	ulk1	0.528341	1.2027e-08
	zic2	ankrd46	0.300723	1.20694e-08
	zfp568	calcoco2	0.317588	1.20944e-08
	eomes	cyp26a1	0.618735	1.21048e-08
	id3	pald1	0.584804	1.21493e-08
	zscan2	cabp2	0.279912	1.21503e-08
	nfe2l2	cmip	0.378305	1.21794e-08
	preb	ifitm2	0.326938	1.2221e-08
	thap4	drap1	0.30952	1.22413e-08
	sall2	2610018g03rik	0.316657	1.22711e-08
	tada2b	gtl3	0.27048	1.22957e-08
	arnt	id3	0.371528	1.24375e-08
	zfp292	elavl2	0.358162	1.25067e-08
	cdc5l	tdh	0.536071	1.25314e-08
	klf10	aass	0.399915	1.26413e-08
	zfp143	fxr1	0.368895	1.26575e-08
	zfp212	4933413g19rik	0.282697	1.28043e-08
	olig1	klhl9	0.448222	1.28188e-08
	heyl	hivep2	0.370093	1.28357e-08
	nr6a1	tmem55a	0.276143	1.28912e-08
	e4f1	slc9a3r2	0.261903	1.29034e-08
	gatad1	ppp2ca	0.396543	1.29694e-08
	egr2	gpank1	0.305594	1.29943e-08
	otp	rab40b	0.417749	1.30142e-08
	mafg	nop58	0.401931	1.30692e-08
	zfp444	mical1	0.263228	1.31633e-08
	mxd3	ammecr1l	0.328235	1.32082e-08
	rnf138	eef1e1	0.695401	1.33333e-08
	nfe2l1	icmt	0.330623	1.33668e-08
	klf13	rpl39l	0.324415	1.34021e-08
	aff1	dazl	0.315555	1.34095e-08
	elf3	prkcz	0.552478	1.34255e-08
	sp1	mbd4	0.488058	1.35061e-08
	klf3	aurkc	0.4487	1.35531e-08
	sox4	esrrb	0.472129	1.35712e-08
	zfp101	thbs4	0.238969	1.37175e-08
	zscan21	pcdhga1	0.3457	1.37707e-08
	sp2	pias2	0.421685	1.38022e-08
	dbp	slc25a36	0.287337	1.38333e-08
	irf1	ap2m1	0.314345	1.38467e-08
	nfe2l2	mlf2	0.377339	1.38979e-08
	zbtb44	usp48	0.526554	1.41059e-08
	hes1	egln1	0.494121	1.4127e-08
	cdc5l	avpi1	0.534671	1.41695e-08
	max	rab5c	0.32186	1.42924e-08
	e2f1	kank3	0.375104	1.43141e-08
	klf4	fam64a	0.309028	1.44982e-08
	zfp292	sin3a	0.357097	1.45617e-08
	trps1	fbxo31	0.286297	1.4581e-08
	klf10	1700021f05rik	0.398687	1.45934e-08
	sox4	rpl39l	0.471344	1.46535e-08
	nfe2l2	trp53inp1	0.376925	1.47029e-08
	ncor1	cherp	0.415857	1.47253e-08
	ascl1	krtap5-1	0.32236	1.48814e-08
	tfcp2l1	ass1	0.404467	1.48876e-08
	smarce1	rpgrip1	0.505902	1.49128e-08
	zfp143	blm	0.367684	1.49246e-08
	srebf1	ndufv3	0.28423	1.5011e-08
	ssrp1	hmgn1	0.468659	1.50944e-08
	elf1	abcd3	0.368836	1.50949e-08
	smad2	atp6v0e	0.353695	1.51775e-08
	zfp777	h1fx	0.225877	1.52245e-08
	zscan12	rpl4	0.262045	1.52632e-08
	e2f1	prc1	0.374604	1.5276e-08
	nr6a1	pls3	0.275239	1.53486e-08
	rere	ptbp3	0.58872	1.53663e-08
	e2f1	pald1	0.3745	1.54843e-08
	elf2	derl1	0.469883	1.55184e-08
	tfcp2l1	b3gnt2	0.404092	1.55382e-08
	zfp292	id3	0.356639	1.55431e-08
	kat7	kat6b	0.39282	1.55743e-08
	klf15	fxyd6	0.382782	1.56063e-08
	six4	prdm5	0.436333	1.5645e-08
	tbx3	sat1	0.471111	1.56638e-08
	smarce1	bb287469	0.505359	1.57042e-08
	klf10	ndufa7	0.398013	1.57841e-08
	arid2	nav2	0.431432	1.58573e-08
	zbtb44	inpp5d	0.525215	1.58877e-08
	cebpg	pigx	0.304028	1.60539e-08
	hoxc13	cxcl16	0.406345	1.60633e-08
	zfp112	acsm1	0.325112	1.60682e-08
	mta1	2700029m09rik	0.332827	1.61282e-08
	mycl1	kif21a	0.370242	1.61477e-08
	zfp42	morc1	0.637128	1.61628e-08
	stat3	nid1	0.349514	1.62928e-08
	rhox6	krt7	0.547866	1.63614e-08
	stat3	pros1	0.349477	1.63774e-08
	zfp292	pipox	0.356204	1.65338e-08
	zfp143	4921524j17rik	0.366865	1.66784e-08
	zfp42	kat6b	0.636653	1.66967e-08
	nanog	cep55	0.458919	1.67087e-08
	kdm5b	nelfa	0.541803	1.67302e-08
	stat6	rdm1	0.474938	1.67465e-08
	zfp623	id3	0.373869	1.67932e-08
	klf13	rdm1	0.322988	1.68048e-08
	ncor2	huwe1	0.27428	1.69404e-08
	zfp865	folr4	0.357215	1.7009e-08
	zfp143	smc1a	0.36669	1.70787e-08
	zbtb46	4932441j04rik	0.217564	1.70871e-08
	srebf1	gbas	0.283506	1.72069e-08
	elk4	defa-rs2	0.567175	1.72447e-08
	zfp746	pbx3	0.310249	1.72731e-08
	prdm4	cherp	0.410313	1.73335e-08
	klf10	kank2	0.397205	1.7338e-08
	aire	apoc1	0.444843	1.7343e-08
	trps1	tcl1	0.285344	1.73873e-08
	gli2	gfpt2	0.511604	1.74654e-08
	ets1	morc3	0.517774	1.74976e-08
	sox12	vangl2	0.338648	1.7538e-08
	srebf1	pald1	0.283392	1.75778e-08
	zfp574	mark2	0.252462	1.76497e-08
	trps1	tubb2a-ps2	0.285253	1.76824e-08
	klf3	bb287469	0.44603	1.77697e-08
	pias4	klf15	0.368705	1.78119e-08
	lin28a	gm12568	0.515014	1.78293e-08
	sall2	plekha1	0.314259	1.78836e-08
	nfxl1	2610528j11rik	0.408685	1.78943e-08
	hsf1	csnk1g2	0.291111	1.79288e-08
	gfi1b	sdcbp2	0.324501	1.80541e-08
	jarid2	enah	0.607119	1.80852e-08
	gtf2ird1	igf2bp2	0.457777	1.81426e-08
	e2f1	twf2	0.373275	1.81495e-08
	eaf2	fa2h	0.333296	1.82127e-08
	klf3	4833420g17rik	0.445721	1.83328e-08
	aff1	golga4	0.313569	1.83341e-08
	sall2	limd2	0.314093	1.83543e-08
	baz2a	paip2b	0.468535	1.8402e-08
	zbtb18	stk24	0.419717	1.84798e-08
	olig1	loc101055761	0.444288	1.85012e-08
	esrrb	fbxo15	0.647378	1.86512e-08
	kdm5b	cd99	0.54045	1.86859e-08
	lcorl	cnot8	0.277217	1.87876e-08
	otx2	tgm1	0.347351	1.88644e-08
	mxd3	tm9sf3	0.326006	1.89111e-08
	smad1	cldn25	0.488485	1.89875e-08
	tcf12	pycard	0.543797	1.89981e-08
	nr5a2	manba	0.464327	1.9044e-08
	elf2	tspan31	0.467814	1.91541e-08
	six4	gclc	0.434427	1.92065e-08
	foxk2	ranbp9	0.285181	1.92222e-08
	t	axin2	0.210732	1.92459e-08
	stat3	hopx	0.348233	1.94606e-08
	atf4	trib3	0.355463	1.94972e-08
	sox12	nt5dc2	0.337941	1.95003e-08
	zscan21	ube2d2a	0.343447	1.95084e-08
	klf2	cep55	0.58713	1.96726e-08
	zbtb44	gpx4	0.522778	1.97075e-08
	cdc5l	zfp42	0.530853	1.97669e-08
	nr5a1	clcn1	0.470933	1.98667e-08
	zfp329	2810002d19rik	0.252786	2.01254e-08
	tfap2c	nudt4	0.440259	2.01439e-08
	rhox6	apoa2	0.545226	2.01609e-08
	kdm5b	ddx3y	0.539498	2.01932e-08
	irx1	tfpt	0.469004	2.0302e-08
	rfx5	chn1	0.286669	2.04477e-08
	stat6	fmr1nb	0.472867	2.04617e-08
	smarce1	tmem87a	0.502563	2.04713e-08
	cebpg	kras	0.302647	2.05326e-08
	olig1	fmr1nb	0.443145	2.05667e-08
	nr5a2	prickle1	0.463523	2.05964e-08
	klf3	tuba1a	0.444496	2.07398e-08
	dbp	ccdc136	0.285027	2.07465e-08
	thap4	clk3	0.306422	2.08035e-08
	lcor	fgf22	0.284829	2.09177e-08
	hivep2	rusc1	0.413392	2.11898e-08
	zbtb2	tlcd1	0.415001	2.12117e-08
	srebf1	mical1	0.28239	2.12147e-08
	zfp26	ssbp3	0.378459	2.12216e-08
	zfp568	actn4	0.314131	2.12662e-08
	klf4	ada	0.306624	2.13585e-08
	irf3	pttg1	0.365904	2.13636e-08
	t	bc023829	0.210246	2.14252e-08
	olig1	hectd1	0.442587	2.16554e-08
	zfp329	mrpl38	0.252457	2.16866e-08
	trps1	brca2	0.284134	2.17147e-08
	tcf7l2	psca	0.528676	2.17681e-08
	sox3	tmem47	0.308701	2.18045e-08
	stat6	inpp5d	0.47215	2.19266e-08
	cdc5l	acadm	0.529584	2.20628e-08
	dbp	abcg1	0.28466	2.21164e-08
	nfe2l1	tmbim6	0.327355	2.23561e-08
	aff1	uevld	0.312247	2.25438e-08
	bach1	dlg3	0.438699	2.2558e-08
	zfp386	cd97	0.467106	2.27313e-08
	kat7	fbxo15	0.389755	2.27323e-08
	stat6	pgm1	0.471743	2.28027e-08
	olig1	prrc1	0.44202	2.28179e-08
	klf15	pi4ka	0.379758	2.28299e-08
	ssrp1	coro1c	0.464484	2.28468e-08
	zfp623	ptpn11	0.371527	2.28668e-08
	tada2b	slc25a36	0.267437	2.29819e-08
	neurog1	nus1	0.387457	2.30361e-08
	bach1	ranbp9	0.438464	2.31264e-08
	ncor2	macf1	0.272713	2.31298e-08
	creb1	tmem192	0.292797	2.313e-08
	rfx1	kri1	0.269688	2.32189e-08
	bhlhe40	enc1	0.506245	2.33707e-08
	smarce1	aass	0.501147	2.33938e-08
	olig1	dhrs4	0.441661	2.35848e-08
	sox3	usp48	0.308211	2.36415e-08
	rere	sipa1l2	0.582887	2.36681e-08
	klf3	clasp1	0.443152	2.37346e-08
	hoxb1	serpinb5	0.335964	2.37453e-08
	nr2f6	ass1	0.375026	2.37682e-08
	nr4a1	plcg2	0.302923	2.37729e-08
	olig1	adprh	0.441539	2.38504e-08
	zic2	necap1	0.296965	2.38861e-08
	trps1	pald1	0.283593	2.39744e-08
	zfp26	tmem47	0.377493	2.40236e-08
	olig2	rrp8	0.446221	2.40639e-08
	dbp	tmco6	0.284173	2.40722e-08
	gatad1	sec13	0.391661	2.40893e-08
	nfe2l1	bcar1	0.326864	2.41372e-08
	zfp746	gcsh	0.308298	2.42044e-08
	nr4a1	gabarapl2	0.302813	2.42285e-08
	stat6	smarce1	0.471081	2.42993e-08
	foxh1	anxa7	0.366062	2.43589e-08
	pias4	ndrg2	0.366274	2.44228e-08
	klf3	aldh1l1	0.442827	2.452e-08
	crem	pnlip	0.260733	2.46115e-08
	klf10	pcmtd1	0.394151	2.46686e-08
	olig2	zfp213	0.445962	2.46997e-08
	ebf1	pitx3	0.317577	2.47729e-08
	mlxip	ganab	0.261613	2.48469e-08
	sall2	kcnk1	0.312135	2.48807e-08
	terf1	cdh1	0.591187	2.49152e-08
	e2f6	id3	0.504658	2.49173e-08
	arnt	abcg1	0.36625	2.49816e-08
	mitf	aass	0.261242	2.51561e-08
	thra	nup153	0.52807	2.51679e-08
	hmga1	fam60a	0.568006	2.52301e-08
	tfec	dram1	0.532358	2.52605e-08
	klf10	tmem230	0.393857	2.55154e-08
	mlxip	ccdc6	0.261461	2.56272e-08
	lhx4	klra21	0.516534	2.56572e-08
	gtf3a	gm13363	0.333112	2.5726e-08
	smad1	lrrc58	0.485312	2.57694e-08
	sall2	fgf13	0.311903	2.5789e-08
	nr1d1	id3	0.325317	2.5842e-08
	nr1d1	gtpbp6	0.325315	2.58517e-08
	alx3	sp7	0.3859	2.58721e-08
	wiz	kif21a	0.32933	2.59199e-08
	irf5	dynlrb1	0.297977	2.60893e-08
	ehf	cabp2	0.307595	2.61153e-08
	xbp1	snx2	0.429253	2.62901e-08
	sox12	armcx4	0.335934	2.62965e-08
	zbtb21	polr2d	0.346118	2.63047e-08
	tcf7	gnpda1	0.48083	2.63381e-08
	mta1	hnrnph3	0.32962	2.63674e-08
	sox4	efnb2	0.465274	2.63786e-08
	irf1	igtp	0.310315	2.64046e-08
	myb	anxa1	0.386035	2.64183e-08
	elf2	usp47	0.464602	2.64872e-08
	e2f1	actg1	0.370278	2.66747e-08
	nfe2l1	fgfr1	0.326208	2.67278e-08
	pbrm1	dhx36	0.334568	2.68228e-08
	ncor1	arglu1	0.410555	2.68645e-08
	zfp84	ly6d	0.393839	2.69402e-08
	hoxd13	krt71	0.323169	2.69475e-08
	zfp292	nnt	0.352736	2.69548e-08
	klf15	slc35a4	0.378411	2.70065e-08
	smad1	ociad1	0.484788	2.70952e-08
	prop1	ai118078	0.440445	2.71309e-08
	rfx5	arhgap12	0.28507	2.72008e-08
	lhx5	tenm4	0.279223	2.73014e-08
	zfp213	rpp14	0.463596	2.74235e-08
	neurod6	knstrn	0.210445	2.74637e-08
	klf15	ccnb2	0.378269	2.74877e-08
	klf4	aard	0.305028	2.75549e-08
	hoxb5	aw112010	0.291105	2.75966e-08
	zfp292	blm	0.352539	2.77084e-08
	zfp623	prickle1	0.370027	2.78229e-08
	bach1	stard4	0.436709	2.78324e-08
	baz2a	zfp106	0.464375	2.79964e-08
	lef1	mns1	0.303417	2.79982e-08
	e2f1	kcnk5	0.369896	2.80108e-08
	atf4	ccdc117	0.352653	2.82759e-08
	tgif2	rcor2	0.280006	2.83454e-08
	zfp787	defa-rs2	0.403145	2.84758e-08
	esr2	sytl1	0.357364	2.84767e-08
	thap4	zc3h14	0.304515	2.87118e-08
	pias4	azi1	0.365004	2.8767e-08
	etv6	mxi1	0.40024	2.89486e-08
	zfp787	crybb2	0.402979	2.90579e-08
	zfp944	taok1	0.252676	2.91084e-08
	myb	strbp	0.385218	2.91119e-08
	gm13139	ephx2	0.478393	2.92179e-08
	cbfb	stt3b	0.401603	2.92778e-08
	fosb	strc	0.308577	2.93382e-08
	zfp37	rabggtb	0.318083	2.93589e-08
	zfp444	sptlc1	0.259293	2.93846e-08
	nfxl1	ripk4	0.404581	2.94161e-08
	zic2	zic5	0.295797	2.94496e-08
	nr5a2	cenpt	0.459818	2.94904e-08
	foxn2	lactb2	0.469619	2.95411e-08
	zfp574	fgg	0.250173	2.96262e-08
	mxd3	slc12a2	0.32311	2.99706e-08
	rcor2	jarid2	0.465837	3.00205e-08
	cbfb	immp1l	0.401386	3.00414e-08
	nr1d2	rnf138	0.490146	3.01169e-08
	cntf	itpr2	0.269997	3.04589e-08
	foxb1	art1	0.454833	3.04708e-08
	zscan2	wfdc1	0.275195	3.05441e-08
	bach1	mapk3	0.435797	3.06291e-08
	klf10	dpys	0.392258	3.06343e-08
	foxk2	dlst	0.282637	3.07488e-08
	dbp	top2a	0.282754	3.07708e-08
	zfp42	cep55	0.62762	3.07967e-08
	foxm1	gpbp1	0.367818	3.09242e-08
	sox3	zbtb44	0.306571	3.09378e-08
	lmx1b	speer3	0.367884	3.10077e-08
	nr1d2	mcf2	0.489828	3.10083e-08
	foxj3	cfl2	0.489035	3.1238e-08
	junb	six4	0.338346	3.13728e-08
	bach1	etv4	0.435557	3.14118e-08
	sox21	chchd6	0.242914	3.15915e-08
	klf2	kat6b	0.580636	3.17999e-08
	sox4	tcf12	0.463312	3.18261e-08
	dbp	apobec3	0.282495	3.21745e-08
	zfx	alg2	0.267769	3.2416e-08
	rfx2	alpl	0.454511	3.242e-08
	sox12	apoc1	0.334518	3.24248e-08
	spib	1700123o20rik	0.381156	3.24454e-08
	gm15583	nucks1	0.465697	3.26514e-08
	klf13	cd97	0.318738	3.26729e-08
	zscan21	rnf149	0.340047	3.27716e-08
	zfp213	usp36	0.461666	3.29076e-08
	foxm1	stt3a	0.367359	3.29115e-08
	olig1	af067061	0.438016	3.29325e-08
	klf13	mid1	0.318676	3.29863e-08
	klf2	mtf2	0.580082	3.31176e-08
	olig2	ercc1	0.442961	3.33338e-08
	pbx2	ugdh	0.563174	3.35144e-08
	nr6a1	sh3bgrl	0.271123	3.35832e-08
	nfxl1	azi2	0.403476	3.35861e-08
	klf15	etfa	0.376617	3.37365e-08
	irf1	klf5	0.308756	3.37798e-08
	thrb	abcb11	0.341886	3.38985e-08
	irf3	cox18	0.362487	3.39669e-08
	erf	ccnd3	0.274466	3.39955e-08
	kdm5b	pfkp	0.533037	3.40163e-08
	mecom	pkp1	0.378001	3.41548e-08
	sp2	cenpt	0.413709	3.41641e-08
	mbd4	cd99	0.453015	3.42023e-08
	tfec	soat2	0.528616	3.42258e-08
	dpf1	atp6ap2	0.297087	3.43511e-08
	zfp787	mesp1	0.40159	3.43738e-08
	maf	theg	0.248943	3.45267e-08
	tulp3	lmna	0.339879	3.45435e-08
	tfap2c	d15ertd55e	0.435253	3.45511e-08
	zfp768	zwilch	0.448589	3.46728e-08
	mlxip	nktr	0.259926	3.49219e-08
	mxd3	1700029p11rik	0.322136	3.49382e-08
	thap7	atp6v1a	0.248787	3.49416e-08
	klf3	tmem47	0.439241	3.50317e-08
	klf15	wdsub1	0.37631	3.50368e-08
	hoxa4	lrrc23	0.361428	3.50441e-08
	rorc	kcnab3	0.389668	3.52122e-08
	hic1	defa-rs2	0.547029	3.52372e-08
	t	rbmx	0.207964	3.53125e-08
	sox12	ing1	0.333938	3.53126e-08
	trps1	ifitm2	0.281454	3.53395e-08
	gtf2ird1	ndufa6	0.451217	3.55492e-08
	csdc2	ifna7	0.496269	3.56389e-08
	tfec	cubn	0.527961	3.6084e-08
	elf5	c1qtnf5	0.348572	3.62469e-08
	mtf1	blmh	0.349288	3.63533e-08
	hmx2	shh	0.304729	3.65139e-08
	zfp334	trim25	0.421028	3.65598e-08
	mbd4	supt16	0.452349	3.66192e-08
	nr4a1	2610002j02rik	0.300398	3.6654e-08
	zfp40	mettl22	0.25836	3.66904e-08
	tulp3	kcnk1	0.339419	3.69531e-08
	rela	ak3	0.460587	3.70269e-08
	tcf4	rhox5	0.436628	3.7055e-08
	tox4	nptn	0.368513	3.71626e-08
	nfxl1	notum	0.402622	3.71937e-08
	nfxl1	cd164	0.402622	3.71952e-08
	olig2	plekhb2	0.44177	3.75181e-08
	sox4	klf2	0.461583	3.75192e-08
	zfp292	mcf2	0.350353	3.75599e-08
	bcl11a	cox5a	0.361445	3.79555e-08
	zbtb21	ddit4	0.343492	3.81609e-08
	zbtb21	2310008h04rik	0.343482	3.82175e-08
	mxd3	rac1	0.321544	3.83393e-08
	zfp354b	ednrb	0.287564	3.85236e-08
	klf4	kif21a	0.302882	3.86915e-08
	mxd3	ptpn11	0.321481	3.87173e-08
	lef1	uty	0.301482	3.8723e-08
	irf1	ldhb	0.30787	3.88208e-08
	klf13	tmem230	0.317596	3.89722e-08
	zbtb18	stard4	0.413182	3.90399e-08
	arid2	chd7	0.423036	3.91315e-08
	zfp746	eif2s2	0.305474	3.92084e-08
	adnp	hif1a	0.414025	3.94146e-08
	hoxb7	vmn1r44	0.4024	3.94682e-08
	myt1l	c1qtnf5	0.454988	3.94742e-08
	hoxc4	ppapdc3	0.323369	3.94881e-08
	klf13	pttg1	0.317499	3.9561e-08
	nr6a1	map3k5	0.270236	3.96603e-08
	otx2	plcg2	0.341988	3.97148e-08
	srebf1	sirt3	0.278989	3.98331e-08
	sox3	slc6a8	0.305017	3.98351e-08
	zbtb44	rpl39l	0.514705	3.98365e-08
	arid2	dnmt3b	0.422867	3.98378e-08
	ncor2	herc1	0.269933	3.99046e-08
	zfp568	tpi1	0.310198	3.995e-08
	irf1	car14	0.307644	4.02232e-08
	klf13	aass	0.317378	4.0299e-08
	mta1	pcbp4	0.326749	4.06869e-08
	gtf3a	1700021f05rik	0.330084	4.12926e-08
	klf2	apobec3	0.577047	4.13387e-08
	aire	stag3	0.436279	4.15341e-08
	zbtb37	pax7	0.280321	4.18003e-08
	smad4	slc39a14	0.466287	4.21542e-08
	zfp422	ctbp1	0.452692	4.24179e-08
	klf5	lap3	0.535305	4.25613e-08
	zfp418	gramd4	0.346565	4.26229e-08
	smad2	ncoa4	0.346729	4.27112e-08
	zim1	adamts15	0.326415	4.30529e-08
	tcf12	prickle1	0.533358	4.31983e-08
	erf	tln1	0.273168	4.32441e-08
	pias4	lrrc14	0.361807	4.32767e-08
	fosb	zfp280d	0.306211	4.32828e-08
	aire	rdm1	0.435865	4.33016e-08
	cdc5l	fbxo15	0.52169	4.33468e-08
	zfp26	chd7	0.372823	4.34727e-08
	zfp213	scpep1	0.458697	4.34741e-08
	ssrp1	dcakd	0.45786	4.36361e-08
	dbp	p4ha1	0.280709	4.36854e-08
	klf2	cenpt	0.576236	4.38507e-08
	tcf7	vegfb	0.475122	4.40604e-08
	pbx1	heyl	0.347022	4.40829e-08
	ppard	slc5a1	0.340362	4.40968e-08
	tcf3	nt5dc2	0.331578	4.43228e-08
	etv2	adam9	0.462186	4.45929e-08
	evx2	gh	0.421943	4.46212e-08
	insm2	cab39	0.307228	4.47188e-08
	bach1	stk24	0.43216	4.47559e-08
	tfcp2	mcts2	0.339689	4.49105e-08
	nfe2l2	rab3ip	0.368557	4.50449e-08
	zfp292	mga	0.349031	4.50799e-08
	nfkb2	mepe	0.456772	4.51913e-08
	sall2	bcl2l11	0.308218	4.53457e-08
	smarcc1	rest	0.593339	4.53547e-08
	arnt	arpc5	0.361589	4.5684e-08
	nr6a1	fads2	0.269466	4.57917e-08
	sox3	fbxo15	0.304151	4.58199e-08
	pax1	ahdc1	0.430456	4.5926e-08
	klf4	cbx2	0.301783	4.59716e-08
	nfatc4	ralgps2	0.423646	4.59824e-08
	zfp354a	pi16	0.303446	4.60188e-08
	evx2	msi1	0.421666	4.60205e-08
	zfp612	fbp2	0.269049	4.60364e-08
	klf10	tex14	0.388656	4.60797e-08
	mlxip	casc3	0.258533	4.61232e-08
	e2f6	prickle1	0.4978	4.61665e-08
	otp	hist1h1t	0.406606	4.61857e-08
	rela	sec11a	0.458285	4.63227e-08
	klf13	rhot1	0.316435	4.6575e-08
	tcf7	gdf3	0.474499	4.65805e-08
	maf	eps8l1	0.24745	4.67509e-08
	dbp	eif4b	0.280293	4.68921e-08
	creb1	lamp1	0.2888	4.69129e-08
	thap4	cnih	0.301564	4.69659e-08
	tsc22d1	ptp4a2	0.386506	4.69673e-08
	zfp386	wdtc1	0.459545	4.71328e-08
	zbtb17	lactb2	0.285351	4.71736e-08
	smad2	dcbld1	0.346032	4.7283e-08
	klf3	lima1	0.436188	4.73218e-08
	gm21596	ppp2r1b	0.687736	4.74082e-08
	nr5a2	abcb1a	0.454786	4.77073e-08
	dmtf1	ireb2	0.396701	4.77681e-08
	sox12	aqp3	0.331813	4.81886e-08
	nanog	zbtb44	0.448744	4.82689e-08
	terf1	sox2	0.582611	4.85042e-08
	zfp143	ctdsp1	0.358832	4.86018e-08
	trps1	chchd10	0.279664	4.87232e-08
	zfpm2	cacng2	0.495367	4.89479e-08
	nrl	klrd1	0.379269	4.90735e-08
	sox2	morc3	0.64253	4.92198e-08
	foxn2	trim25	0.464394	4.95107e-08
	tead2	rtn3	0.431064	4.976e-08
	sox3	aes	0.303638	4.97704e-08
	pias4	sipa1	0.360665	5.00098e-08
	zfp386	zbtb44	0.458852	5.03466e-08
	mixl1	gga2	0.306406	5.05272e-08
	zfp53	yrdc	0.29191	5.08455e-08
	xbp1	abcd3	0.423171	5.08559e-08
	elf2	gnai3	0.458022	5.09411e-08
	sox3	zic5	0.303481	5.10409e-08
	ssrp1	psmc1	0.456211	5.11562e-08
	zfp386	smarce1	0.458667	5.12391e-08
	mxd3	pmel	0.31966	5.14333e-08
	rnf138	aifm1	0.674242	5.16731e-08
	zfp334	trap1a	0.417747	5.17579e-08
	arntl	rian	0.302436	5.17817e-08
	foxj3	amz2	0.48326	5.18369e-08
	foxo1	klhl25	0.273613	5.18766e-08
	nr5a2	hck	0.45389	5.1936e-08
	foxk2	sh3gl3	0.279754	5.19365e-08
	erf	hes6	0.272162	5.20473e-08
	wiz	csk	0.324797	5.22712e-08
	crem	cd28	0.257192	5.23085e-08
	klf5	pex6	0.532784	5.23315e-08
	pias4	arpc5	0.360288	5.24473e-08
	loc100046899	rnf138	0.460647	5.25222e-08
	zfp746	mylpf	0.303736	5.2565e-08
	nr6a1	ms4a4d	0.268722	5.25731e-08
	sp1	mtf2	0.474605	5.26474e-08
	klf4	fgf17	0.300905	5.27265e-08
	sox3	pmaip1	0.303268	5.28159e-08
	zscan26	fam13c	0.333137	5.28296e-08
	trps1	id3	0.279199	5.29319e-08
	sall2	car14	0.307194	5.29491e-08
	mta1	fzd7	0.324983	5.29725e-08
	sp7	prss2	0.504525	5.32378e-08
	phox2a	hdlbp	0.308842	5.32523e-08
	zfp42	mtf2	0.619294	5.36026e-08
	olig1	usp17la	0.432563	5.39237e-08
	foxm1	spcs1	0.363655	5.41434e-08
	irf1	mapk12	0.305699	5.44574e-08
	arid5a	folr4	0.380975	5.45546e-08
	tfcp2l1	usp48	0.392838	5.47105e-08
	tead2	ppme1	0.430152	5.47416e-08
	sox21	wwc1	0.240506	5.47799e-08
	pias4	fxyd6	0.359931	5.48636e-08
	cdc5l	gab1	0.5188	5.53094e-08
	tcf7	cyfip2	0.472519	5.55542e-08
	stat3	arid2	0.340513	5.5634e-08
	zfp623	ptplad1	0.364607	5.59741e-08
	tfap2c	apoc1	0.430676	5.61344e-08
	dpf1	endog	0.294177	5.63874e-08
	nfatc4	vegfb	0.421715	5.63903e-08
	zfp386	aurkc	0.457656	5.64032e-08
	klf10	slc35a4	0.38684	5.64918e-08
	olig1	aass	0.431947	5.69848e-08
	zfp422	dbn1	0.449556	5.75015e-08
	erf	s100a10	0.271615	5.75367e-08
	prdm1	pi4ka	0.316399	5.79438e-08
	gtf2i	psip1	0.454206	5.79922e-08
	zkscan3	rcn1	0.414871	5.80036e-08
	sox12	nsdhl	0.330518	5.81501e-08
	klf15	aaas	0.372171	5.81637e-08
	aff1	slc25a39	0.30605	5.83576e-08
	sox12	flywch1	0.330485	5.84295e-08
	zfp292	pfkp	0.347119	5.85823e-08
	e430018j23rik	fem1a	0.272738	5.8691e-08
	zfp612	kcnk7	0.267844	5.8792e-08
	egr2	il18r1	0.297161	5.88286e-08
	nr1d2	bckdhb	0.48273	5.90435e-08
	zfp37	cib1	0.313655	5.9049e-08
	arid2	hmga1	0.41905	5.95607e-08
	elf2	foxj3	0.456417	5.96279e-08
	maz	arhgap8	0.25481	5.96712e-08
	irf1	rab25	0.305107	5.96812e-08
	zfp386	tmem87a	0.457015	5.99342e-08
	klf10	gpx4	0.3863	6.00095e-08
	foxm1	kcmf1	0.362881	6.00227e-08
	klf15	lima1	0.371897	6.01314e-08
	npas1	pomc	0.36294	6.02042e-08
	e2f1	egln3	0.363773	6.06014e-08
	tfcp2l1	klhdc3	0.391902	6.06148e-08
	zbtb7a	defa-rs2	0.305262	6.09611e-08
	e2f6	bub1b	0.494649	6.10509e-08
	klf15	crebrf	0.371747	6.12344e-08
	lcorl	ascc1	0.270978	6.1254e-08
	tfcp2l1	lap3	0.391778	6.14431e-08
	nkx1-2	napb	0.37961	6.14844e-08
	klf13	pgm1	0.314607	6.15496e-08
	mlxipl	tmem167	0.417485	6.1763e-08
	zfp568	ppme1	0.307433	6.1768e-08
	klf5	sod2	0.530712	6.19601e-08
	zfp213	snx2	0.454869	6.20213e-08
	tfec	lgals2	0.521151	6.22011e-08
	rnf138	mcl1	0.671264	6.2243e-08
	zfp202	f2rl2	0.450709	6.22683e-08
	ncor1	wfdc2	0.402966	6.23202e-08
	pbrm1	esf1	0.328843	6.24973e-08
	spib	atg3	0.376028	6.27706e-08
	bach1	notch3	0.428875	6.28009e-08
	gatad2b	raly	0.310194	6.28626e-08
	myf6	ahdc1	0.430517	6.28935e-08
	bach1	rhoq	0.428857	6.29143e-08
	rorc	trim62	0.384826	6.31649e-08
	spic	fetub	0.3116	6.32549e-08
	zbtb32	zic5	0.396763	6.33568e-08
	klf3	stat6	0.433171	6.35129e-08
	prdm5	ide	0.507527	6.35409e-08
	aff1	exoc4	0.305485	6.35528e-08
	foxj3	serpine2	0.480887	6.36785e-08
	zfp386	setd6	0.456337	6.38986e-08
	kdm5b	supt16	0.525007	6.42798e-08
	rbpj	trap1a	0.442258	6.44088e-08
	olig1	nagk	0.430572	6.44329e-08
	sall2	serpinb6c	0.305884	6.44944e-08
	zfp37	cox17	0.31308	6.45867e-08
	lhx6	tmem150b	0.324489	6.45869e-08
	t	aldh2	0.205156	6.46176e-08
	cbfb	ube2e3	0.394765	6.52486e-08
	aire	fmr1nb	0.431744	6.53309e-08
	otx2	klhl21	0.338328	6.53666e-08
	mga	smarcc1	0.486434	6.55997e-08
	smad1	nek9	0.475299	6.63144e-08
	sox4	ccdc50	0.455434	6.68984e-08
	ybx2	pdcd6	0.469008	6.71243e-08
	olig2	exosc9	0.435823	6.72617e-08
	arnt	mt1	0.358542	6.73682e-08
	gtf2ird1	smad4	0.44483	6.75198e-08
	nr5a2	akap1	0.451086	6.76407e-08
	zfp623	gprc5b	0.363089	6.78954e-08
	zfp948	adam23	0.277158	6.79225e-08
	tfec	glrx	0.519982	6.82309e-08
	dpf1	copg2	0.293022	6.84959e-08
	zfp418	gm8801	0.343248	6.88115e-08
	rela	rhob	0.454164	6.88908e-08
	aff1	itga6	0.304949	6.88979e-08
	foxj3	nek9	0.479964	6.8957e-08
	zfp568	mboat2	0.306706	6.91982e-08
	mixl1	me2	0.304524	6.92527e-08
	klf4	zfp57	0.299142	6.93093e-08
	six4	mtdh	0.422219	6.93655e-08
	smad7	2010107g23rik	0.277601	6.93706e-08
	thap4	loc100046223	0.299184	6.94744e-08
	zfp93	tmem179b	0.410354	7.00048e-08
	aff1	map4	0.304834	7.01011e-08
	zfp954	rfwd2	0.298335	7.03786e-08
	obox2	allc	0.359536	7.03916e-08
	atoh1	bcl2a1a	0.32449	7.03983e-08
	irf3	inpp5d	0.356985	7.06771e-08
	ncor2	rad50	0.266963	7.0721e-08
	tcf7l1	acin1	0.346667	7.07569e-08
	tbx21	hsd3b5	0.246758	7.09834e-08
	dbp	cnot8	0.277831	7.10679e-08
	nfe2l2	gldc	0.365064	7.10682e-08
	repin1	lrrc8c	0.434424	7.11693e-08
	hnf1a	adamts8	0.440093	7.13511e-08
	klf10	grpel2	0.384743	7.1367e-08
	bach1	zbtb18	0.427617	7.1425e-08
	e2f6	fig4	0.492809	7.17852e-08
	hivep2	atp6v1c1	0.402637	7.19004e-08
	trps1	slc9a3r1	0.277466	7.19497e-08
	zfp568	slc20a1	0.306447	7.20548e-08
	shox2	gprin1	0.395998	7.20794e-08
	zfp688	macrod1	0.340738	7.21292e-08
	otx2	esyt1	0.33759	7.2205e-08
	nr5a2	tcf12	0.450341	7.25272e-08
	ikzf2	chad	0.325512	7.26593e-08
	thap4	loc638399	0.298906	7.27019e-08
	nr4a1	nxn	0.296323	7.28129e-08
	mta1	pum2	0.322822	7.29478e-08
	olig1	pga5	0.429174	7.29728e-08
	preb	ogfr	0.315123	7.30888e-08
	srebf1	ajuba	0.275647	7.30933e-08
	msx3	chrna4	0.372533	7.31045e-08
	klf15	slc25a36	0.370281	7.31102e-08
	olig1	scpep1	0.429145	7.31612e-08
	pias3	rgs11	0.249005	7.36541e-08
	erf	socs3	0.270253	7.37495e-08
	tcf7	sh3gl3	0.469312	7.37518e-08
	cdc5l	nsf	0.515345	7.38307e-08
	foxj3	mtpn	0.479141	7.40203e-08
	cebpg	neo1	0.295264	7.42094e-08
	gatad2b	gcsh	0.309204	7.42455e-08
	tulp3	cdc20	0.334527	7.49951e-08
	ehf	kif5a	0.30118	7.5207e-08
	dbp	dnd1	0.277469	7.55155e-08
	gtf2i	echs1	0.451463	7.55601e-08
	prdm1	fggy	0.314515	7.55615e-08
	zfp276	4931406g06rik	0.277527	7.56445e-08
	zfp623	fig4	0.362208	7.5902e-08
	nr5a2	ifitm1	0.449842	7.59961e-08
	rbpj	gm4887	0.440539	7.63467e-08
	mixl1	fst	0.303927	7.64857e-08
	arid2	trim33	0.416632	7.66379e-08
	srebf2	palm	0.340329	7.67013e-08
	klf13	tle1	0.313127	7.69787e-08
	tada2b	usp21	0.261382	7.70328e-08
	zfp386	af067061	0.454351	7.70366e-08
	stat6	setd6	0.458834	7.70743e-08
	klf3	cap1	0.431171	7.70767e-08
	zfp644	ccnl1	0.406972	7.71521e-08
	sp110	nr4a2	0.355462	7.75019e-08
	thap4	klhdc4	0.298492	7.77791e-08
	zfp707	nupr1	0.23714	7.78777e-08
	zfp759	clk3	0.316064	7.78973e-08
	pias4	lima1	0.357124	7.79764e-08
	stat6	scpep1	0.458684	7.81545e-08
	zfp90	frat2	0.285437	7.88148e-08
	srebf1	myl9	0.275223	7.88814e-08
	prdm5	aldh2	0.504849	7.92706e-08
	tcf7	rprd1a	0.468478	7.93572e-08
	hes6	fam60a	0.461275	7.97106e-08
	pbx2	mcfd2	0.551782	7.97711e-08
	nfe2l1	ip6k1	0.319043	7.98002e-08
	zfp444	ank3	0.25424	8.00863e-08
	zfp444	sipa1	0.254239	8.00941e-08
	zfp810	rcsd1	0.280623	8.01105e-08
	mta1	ptbp2	0.322172	8.0268e-08
	sox12	ptprf	0.328259	8.04887e-08
	trps1	bckdhb	0.276806	8.08012e-08
	prdm5	pla2g10	0.504613	8.08255e-08
	rfx5	igsf8	0.278819	8.10612e-08
	lcorl	zdhhc16	0.269441	8.13983e-08
	zfp113	psmd8	0.368051	8.1849e-08
	tcf7	stxbp1	0.46809	8.21056e-08
	tfec	morc4	0.517623	8.21615e-08
	foxj3	tmed10	0.477875	8.25176e-08
	klf13	hmbs	0.312627	8.2993e-08
	zscan2	gas7	0.2699	8.33805e-08
	arid2	anp32e	0.41581	8.34573e-08
	zic2	bcl11a	0.289856	8.36224e-08
	tcf12	ccnb1ip1	0.524752	8.37066e-08
	klf3	prrc1	0.430314	8.37118e-08
	klf10	id3	0.383285	8.38715e-08
	zfp292	smarcc1	0.344442	8.42493e-08
	hoxa10	cecr6	0.310765	8.43284e-08
	elf5	prl7c1	0.342206	8.43811e-08
	zbtb21	bnip3	0.337773	8.4526e-08
	arid1a	tle4	0.560256	8.47368e-08
	npas1	chic2	0.360321	8.48985e-08
	rela	tpm4	0.451967	8.49494e-08
	ncor2	zmym3	0.265992	8.50735e-08
	klf3	xlr3a	0.430111	8.53605e-08
	zfp422	efnb2	0.445417	8.55287e-08
	nr1d1	mt2	0.317677	8.57246e-08
	rest	smarcc1	0.593339	8.59439e-08
	hmx2	ptprcap	0.299636	8.6183e-08
	thap4	itfg1	0.297859	8.62014e-08
	smad4	nek9	0.458892	8.73369e-08
	zfp143	tiam1	0.35431	8.73652e-08
	tfcp2l1	fgf5	0.388516	8.75689e-08
	dbp	cdc25b	0.276575	8.76764e-08
	sox3	nid2	0.300085	8.76841e-08
	zfy1	nfkb2	0.331267	8.79037e-08
	arid3b	fzd2	0.433083	8.79081e-08
	myb	leprel4	0.375733	8.80553e-08
	klf15	nusap1	0.368732	8.80653e-08
	mlxip	samd4b	0.255242	8.8157e-08
	fosb	egf	0.301799	8.82675e-08
	nr1d2	atp5b	0.47822	8.8293e-08
	klf15	pias4	0.368705	8.83456e-08
	rfx5	lpin2	0.278305	8.8517e-08
	zbtb2	cd97	0.402246	8.87095e-08
	olig2	nuf2	0.432948	8.88437e-08
	klf15	zfp386	0.368658	8.88475e-08
	klf4	slc6a8	0.29752	8.89399e-08
	mybl2	tdh	0.555214	8.91783e-08
	nfia	egfr	0.438689	8.93757e-08
	junb	gm3470	0.331218	8.98376e-08
	zfp93	slc25a38	0.408045	9.00641e-08
	klf10	cog4	0.382637	9.00836e-08
	rfx5	3632451o06rik	0.278192	9.02542e-08
	figla	dpysl2	0.283393	9.08898e-08
	tada2b	pald1	0.260534	9.09127e-08
	zic2	cd9	0.289362	9.10621e-08
	zfp213	olig1	0.450682	9.10702e-08
	mxd1	inpp5j	0.40094	9.12135e-08
	pias4	suv420h2	0.355845	9.13909e-08
	gtf2ird1	eef2	0.441755	9.15178e-08
	zbtb32	gjb3	0.393442	9.2308e-08
	gtf2ird1	inppl1	0.44163	9.26583e-08
	lhx5	serpina10	0.272834	9.26757e-08
	gtf2ird1	scamp1	0.441592	9.30021e-08
	zfp568	clptm1l	0.304778	9.33357e-08
	nr5a2	kat6b	0.447635	9.33433e-08
	mta1	ywhae	0.321126	9.35524e-08
	tsc22d1	cul4b	0.380667	9.36304e-08
	tead2	fads1	0.424958	9.37179e-08
	smarce1	rpl39l	0.486057	9.3774e-08
	zic5	1810058i24rik	0.447299	9.37926e-08
	foxn4	cebpd	0.418388	9.40183e-08
	klf2	prickle1	0.565576	9.42405e-08
	foxo1	fam3c	0.270452	9.43399e-08
	zfp746	stau2	0.300217	9.43914e-08
	foxm1	4930448n21rik	0.359424	9.47023e-08
	aff1	crebrf	0.302808	9.49046e-08
	hsf1	ubap2l	0.282075	9.52543e-08
	rfx5	gosr2	0.277869	9.53645e-08
	sox12	hspb1	0.32706	9.55155e-08
	trps1	prps1	0.275845	9.56072e-08
	nr6a1	rps6ka2	0.265461	9.56528e-08
	zfp292	kdm5b	0.343483	9.58587e-08
	foxk2	pnrc1	0.276291	9.63682e-08
	olig1	lancl2	0.426009	9.65395e-08
	zbtb17	cygb	0.281406	9.72704e-08
	klf15	stat6	0.367898	9.73053e-08
	rnf138	kat2b	0.664022	9.74179e-08
	irf3	lima1	0.35451	9.77207e-08
	trps1	rpap1	0.275707	9.795e-08
	sox4	cep55	0.451267	9.84031e-08
	hes3	ccsap	0.344816	9.86551e-08
	zfp422	pafah1b2	0.44391	9.87004e-08
	insm2	hes3	0.302345	9.91286e-08
	olig2	dhrs4	0.431807	9.91569e-08
	klf13	etfa	0.311436	9.92144e-08
	id1	tpm1	0.554534	9.93317e-08
	ikzf1	ctsw	0.322751	1.00053e-07
	olig2	wdfy1	0.431707	1.00109e-07
	zfp26	dhcr24	0.366099	1.00152e-07
	olig1	cd97	0.425589	1.00173e-07
	zfp790	itpkb	0.271661	1.0043e-07
	sox3	glb1	0.299219	1.00515e-07
	rfx5	ncapg	0.277531	1.01032e-07
	cdx4	csn1s1	0.324448	1.01289e-07
	zfp568	nipa2	0.304246	1.01312e-07
	zfp444	tmprss13	0.253029	1.01351e-07
	atf7	cacng4	0.352353	1.01483e-07
	bach1	sh3gl3	0.424112	1.0194e-07
	npas3	defa-rs2	0.37038	1.0204e-07
	nr6a1	zic5	0.265089	1.02347e-07
	zfp143	cdk5rap3	0.353066	1.02459e-07
	zfp101	vmn1r100	0.230633	1.02567e-07
	olig1	slc6a8	0.42532	1.02572e-07
	otx2	ap2m1	0.334962	1.02638e-07
	klf5	car14	0.524438	1.02738e-07
	trps1	ciapin1	0.275432	1.02755e-07
	nanog	esrrb	0.441243	1.03203e-07
	pbx2	nucb1	0.548329	1.03266e-07
	zfp143	dvl2	0.352993	1.03427e-07
	elf2	ckap4	0.450681	1.04006e-07
	zfp759	rnmtl1	0.314126	1.04313e-07
	rorc	cacna1e	0.380576	1.04548e-07
	hsf1	dhrs4	0.281538	1.04899e-07
	foxd3	cyb5r3	0.428815	1.04927e-07
	hlx	foxn2	0.382561	1.04991e-07
	zfp54	phka2	0.239105	1.05076e-07
	hes7	sema6c	0.492634	1.05185e-07
	olig2	loc101055761	0.431174	1.05363e-07
	hoxa11	gm2083	0.34971	1.0553e-07
	mlxip	arhgap21	0.254293	1.05989e-07
	gtf3a	txn1	0.32391	1.06041e-07
	zbtb18	tnks2	0.404202	1.06072e-07
	hoxc9	gprin1	0.48967	1.06736e-07
	wiz	trim32	0.320072	1.06817e-07
	mta1	stag2	0.3202	1.0707e-07
	stat6	aurkc	0.455241	1.0728e-07
	arid2	phf10	0.413308	1.08009e-07
	sox21	eef1a1	0.237462	1.08346e-07
	zfp112	grp	0.313006	1.08408e-07
	mitf	spata13	0.25427	1.08498e-07
	zfp42	tdh	0.608464	1.08615e-07
	smad2	glul	0.340244	1.08635e-07
	zbtb32	pbx3	0.391982	1.08744e-07
	zbtb12	anxa5	0.420028	1.0879e-07
	jdp2	hoxa7	0.346289	1.08984e-07
	tead2	limd2	0.423453	1.09315e-07
	zfp53	haus2	0.287669	1.09604e-07
	hmx2	kcnh3	0.298172	1.09834e-07
	nr5a2	rpl39l	0.445864	1.09968e-07
	vdr	lao1	0.52209	1.10096e-07
	six4	vim	0.417699	1.10143e-07
	irf3	cd97	0.353564	1.10494e-07
	zfp213	nedd4l	0.448546	1.10572e-07
	sall2	prickle1	0.302256	1.10629e-07
	lin28a	sfpq	0.494993	1.10857e-07
	nfe2l1	med12	0.316839	1.1086e-07
	srebf1	pafah2	0.273308	1.11002e-07
	tgif2	anapc11	0.272808	1.11014e-07
	zfp386	klhl9	0.450406	1.11298e-07
	arid2	nxn	0.413014	1.11321e-07
	nr5a2	mtf2	0.44572	1.1144e-07
	klf10	pla2g16	0.380687	1.11584e-07
	nr6a1	acsl4	0.264597	1.11866e-07
	tfap2c	alpl	0.424047	1.11892e-07
	smarce1	zbtb44	0.484078	1.11989e-07
	zfp369	evx2	0.313064	1.12359e-07
	klf15	pttg1	0.366687	1.124e-07
	mlxip	nisch	0.253977	1.12659e-07
	etv2	lamp1	0.452405	1.12889e-07
	foxk2	smc4	0.27539	1.1294e-07
	nr5a2	dmtn	0.44555	1.13202e-07
	mxi1	btg1	0.696575	1.13422e-07
	e2f6	itgb5	0.487524	1.13765e-07
	maf	jph2	0.242983	1.13767e-07
	zfp444	add3	0.252431	1.13778e-07
	mesp2	aa517864	0.286337	1.13976e-07
	irf1	klhl21	0.300856	1.14321e-07
	pias4	sirt3	0.354024	1.14426e-07
	zzz3	polr2d	0.640899	1.14957e-07
	vsx2	kmt2d	0.484954	1.14958e-07
	mycl1	mpc2	0.354744	1.15509e-07
	prdm5	cenpv	0.500219	1.15757e-07
	kat7	dpys	0.376133	1.15898e-07
	elf2	mtpn	0.449537	1.16068e-07
	olig2	adprh	0.430136	1.16354e-07
	olig1	fxyd6	0.423871	1.16458e-07
	otx2	rprd1a	0.334004	1.16551e-07
	prdm1	adipor2	0.311389	1.16769e-07
	sp2	ccnb1ip1	0.402515	1.16856e-07
	irf1	tspan5	0.300667	1.17641e-07
	ssrp1	ift74	0.447416	1.17866e-07
	cebpg	sh3bgrl	0.292523	1.17981e-07
	smad1	bex2	0.46899	1.18567e-07
	evx2	egr4	0.413005	1.18763e-07
	thap2	gm5451	0.225619	1.19199e-07
	batf3	rnf138	0.332251	1.19577e-07
	mycl1	ckb	0.354439	1.1993e-07
	zfp444	tspo	0.252149	1.20127e-07
	zfp386	sash1	0.44956	1.20355e-07
	foxk2	s100pbp	0.275002	1.20912e-07
	obox2	pla2g2a	0.355149	1.21025e-07
	zfy1	ppp2cb	0.328939	1.21225e-07
	vsx1	kcnj6	0.360514	1.21622e-07
	olig1	smarce1	0.423374	1.21628e-07
	pou2f1	brca2	0.336317	1.21814e-07
	prdm5	lgals1	0.499575	1.21976e-07
	thap2	serhl	0.225519	1.22008e-07
	olig1	gm12568	0.423314	1.22267e-07
	sox3	2610018g03rik	0.297968	1.22273e-07
	rhox9	tmem37	0.48848	1.22548e-07
	zfp213	polg	0.447346	1.23244e-07
	sox12	gclm	0.325243	1.23564e-07
	kdm5b	rpap1	0.516559	1.23831e-07
	pknox2	lsp1	0.376052	1.23922e-07
	max	kif5b	0.308886	1.2534e-07
	mitf	gsto1	0.253559	1.25439e-07
	pias4	crebrf	0.353269	1.25536e-07
	olig1	pmaip1	0.423012	1.2554e-07
	id3	chchd10	0.554106	1.26254e-07
	maz	rcor2	0.251251	1.26262e-07
	mga	enah	0.478864	1.26336e-07
	ubp1	sf3a2	0.371471	1.26528e-07
	trp63	stat5b	0.415724	1.26948e-07
	klf4	itpk1	0.29517	1.27183e-07
	zfp287	ucp3	0.318815	1.27294e-07
	foxf2	lmx1a	0.24174	1.27449e-07
	nr4a1	susd2	0.29291	1.27875e-07
	rxrb	gabarapl2	0.245976	1.27961e-07
	zfp296	tdh	0.642187	1.2802e-07
	zfp143	prim1	0.351305	1.28211e-07
	tcf12	cd24a	0.519096	1.28303e-07
	zic5	gm3470	0.444066	1.28522e-07
	ncor1	bptf	0.396267	1.28568e-07
	sox3	tfcp2l1	0.297635	1.28789e-07
	rest	xpo4	0.587179	1.28962e-07
	foxk2	rmnd5a	0.274596	1.29806e-07
	hbp1	pde6d	0.486696	1.3009e-07
	mxd3	gmfb	0.31358	1.30287e-07
	stat3	nab2	0.334064	1.30315e-07
	fev	speer4f	0.491479	1.30682e-07
	e2f6	ccnb1ip1	0.485909	1.30771e-07
	dpf1	rab18	0.289124	1.30883e-07
	ncor2	2210419d22rik	0.263693	1.31207e-07
	ncor2	ppp6r3	0.263693	1.31207e-07
	pknox1	prdm5	0.289712	1.31521e-07
	zbtb2	tmem60	0.398626	1.31578e-07
	bach2	gnas	0.506619	1.31755e-07
	msc	aoah	0.409742	1.31793e-07
	zfp759	hmg20a	0.31252	1.32603e-07
	en2	stard4	0.295666	1.32658e-07
	myb	s100a10	0.372116	1.3291e-07
	tada2b	ccdc136	0.25857	1.3298e-07
	dpf1	nfxl1	0.289009	1.33376e-07
	aff1	2700094k13rik	0.300483	1.33869e-07
	klf3	scpep1	0.425385	1.33998e-07
	zfp292	fxr1	0.340932	1.34769e-07
	arid5b	nrp2	0.290196	1.34828e-07
	srebf1	trappc6a	0.272189	1.35274e-07
	e2f1	lonp1	0.357218	1.35583e-07
	prox1	slc22a17	0.340694	1.35871e-07
	otx2	mettl20	0.332839	1.35948e-07
	prkrir	arxes1	0.549884	1.3598e-07
	klf3	zfp386	0.425222	1.36081e-07
	arnt	smarce1	0.352895	1.36634e-07
	stat6	cd97	0.452561	1.36954e-07
	klf5	nr0b1	0.520813	1.37073e-07
	irf8	slfn2	0.400758	1.37224e-07
	irf1	ech1	0.299645	1.37232e-07
	klf3	hmmr	0.425128	1.37304e-07
	zfp948	ubqln2	0.273281	1.37795e-07
	mta1	bcl3	0.318429	1.38359e-07
	zfp213	olig2	0.445962	1.39597e-07
	loc100502777	rhoq	0.560454	1.39703e-07
	prdm5	impa2	0.497872	1.39997e-07
	zfp213	glrx	0.445867	1.40793e-07
	dbp	kcnk5	0.273708	1.40819e-07
	zfp944	tshz1	0.245649	1.40938e-07
	e2f1	itpr3	0.35689	1.41071e-07
	klf4	gpx4	0.294479	1.41167e-07
	lef1	asns	0.293524	1.41911e-07
	preb	esrrb	0.310555	1.42085e-07
	ssrp1	hnrnph1	0.445384	1.42464e-07
	tfec	hnf1b	0.510524	1.4276e-07
	heyl	khdrbs2	0.35269	1.42963e-07
	zfp143	galr3	0.350444	1.42974e-07
	irf3	wdtc1	0.351568	1.42981e-07
	gtf2i	3000002c10rik	0.444731	1.43277e-07
	sox3	kbtbd2	0.296947	1.43346e-07
	myf6	prp2	0.422767	1.4336e-07
	zfp759	wdr33	0.311992	1.43412e-07
	nanog	tcl1	0.437867	1.44391e-07
	prkrir	1110004f10rik	0.549009	1.44737e-07
	nfkb2	mepce	0.444606	1.45331e-07
	trps1	grtp1	0.273426	1.45433e-07
	cbfb	gm15776	0.387736	1.45598e-07
	nr1d2	mcl1	0.472496	1.46011e-07
	nfxl1	ranbp9	0.390857	1.46777e-07
	dbp	ptdss1	0.273449	1.4694e-07
	foxn4	tnfrsf22	0.414124	1.47321e-07
	cebpg	2700029m09rik	0.291174	1.47851e-07
	nr5a2	tst	0.442641	1.47857e-07
	mitf	esrp1	0.252746	1.47959e-07
	arid3b	lrp2	0.427985	1.4799e-07
	mycl1	fgf5	0.352707	1.48246e-07
	hbp1	ube2t	0.485068	1.48353e-07
	tulp3	strbp	0.3297	1.48422e-07
	hoxc9	prss2	0.485682	1.48919e-07
	nfxl1	dnpep	0.39072	1.49079e-07
	sp1	mga	0.463893	1.49321e-07
	klf5	acot10	0.519677	1.4995e-07
	zbtb46	kansl1	0.209308	1.50022e-07
	myod1	sash3	0.327653	1.50089e-07
	olig2	rpp14	0.427438	1.50386e-07
	dpf1	slc31a1	0.288275	1.50419e-07
	pax9	slc22a18	0.338745	1.50591e-07
	zfp42	cenpt	0.603343	1.5082e-07
	trps1	limd1	0.2732	1.51185e-07
	pbx3	st6gal1	0.419059	1.51376e-07
	mycl1	car14	0.352505	1.51947e-07
	terf1	morc3	0.567406	1.52723e-07
	zfp422	dpys	0.43921	1.53624e-07
	nfxl1	atp6ap2	0.390452	1.53708e-07
	zfp213	npl	0.444809	1.54801e-07
	otx2	pde7a	0.331836	1.55125e-07
	rfx1	asah1	0.26005	1.55351e-07
	smad4	sema4b	0.452911	1.55458e-07
	kdm5b	itgb5	0.513566	1.55681e-07
	nr1d2	kat2b	0.471749	1.5581e-07
	rbpj	gab1	0.433218	1.55844e-07
	zfp35	igf2bp2	0.434383	1.55914e-07
	klf3	tmprss13	0.423779	1.55949e-07
	pknox1	cnnm2	0.288668	1.5692e-07
	sox3	nans	0.29636	1.57021e-07
	nanog	hs6st2	0.436994	1.57393e-07
	maz	ankrd40	0.25018	1.57619e-07
	kdm5a	dgka	0.360961	1.57822e-07
	rfx2	ptrh2	0.438792	1.58042e-07
	prdm1	pltp	0.309166	1.58526e-07
	klf7	lap3	0.340087	1.58704e-07
	myod1	csf2rb2	0.327257	1.58825e-07
	arid1a	tpr	0.55111	1.59173e-07
	zbtb12	1810058i24rik	0.416199	1.59918e-07
	atf4	fabp3	0.339104	1.59995e-07
	zfp623	arl5a	0.356217	1.60233e-07
	pias2	mcl1	0.656091	1.60305e-07
	zfp386	stag3	0.446397	1.61004e-07
	trps1	serpinb6c	0.272834	1.61012e-07
	zfp334	prickle1	0.406765	1.61123e-07
	sox3	tmem39a	0.296184	1.61341e-07
	hif1a	txnl1	0.538295	1.61353e-07
	gtf2i	hnrpll	0.443454	1.61504e-07
	thap11	capza2	0.371881	1.61527e-07
	zfp93	cyb5r3	0.402575	1.62217e-07
	e4f1	uqcrb	0.249764	1.62332e-07
	kdm5c	ptk7	0.263178	1.62803e-07
	tcf12	meg3	0.515903	1.62836e-07
	klf3	tmem38b	0.423319	1.62851e-07
	zfy1	zdhhc14	0.326756	1.6334e-07
	sox3	esrrb	0.296063	1.64396e-07
	klf4	pgs1	0.293466	1.644e-07
	klf3	slc6a8	0.423183	1.64946e-07
	zfy2	e2f6	0.27999	1.65051e-07
	nr5a2	morc1	0.441423	1.6523e-07
	sox12	ptbp2	0.323172	1.65252e-07
	dmrt1	1700021f05rik	0.382957	1.6581e-07
	phox2a	atxn7l3b	0.30186	1.65847e-07
	myb	agtrap	0.370141	1.66008e-07
	rax	tfpt	0.343131	1.6602e-07
	zfp568	narf	0.301008	1.66114e-07
	gtf2i	phf10	0.443029	1.68054e-07
	sall2	ifitm2	0.299358	1.69058e-07
	rnf138	zfp960	0.65494	1.69263e-07
	cdc5l	sod2	0.505218	1.69492e-07
	sp2	taf5l	0.399009	1.70027e-07
	klf3	cnot8	0.42285	1.70188e-07
	zfp35	dnajc15	0.433453	1.70363e-07
	mlxip	efr3a	0.251819	1.70406e-07
	six4	lgals1	0.413359	1.70531e-07
	preb	zyx	0.309278	1.70677e-07
	gtf2ird1	snd1	0.435344	1.70874e-07
	stat6	ephx2	0.450104	1.71032e-07
	kat7	acp6	0.372746	1.7148e-07
	zfp944	c330007p06rik	0.244744	1.71697e-07
	irf1	s100a6	0.29814	1.71916e-07
	myb	otx2	0.369817	1.72167e-07
	bhlhe40	ier3	0.483464	1.7222e-07
	hmx2	cyp2b10	0.295421	1.72336e-07
	foxb2	fam151a	0.37695	1.72445e-07
	nfe2l2	sema3f	0.358105	1.72771e-07
	zfp296	morc1	0.637266	1.73129e-07
	smarce1	af067061	0.479155	1.7336e-07
	erg	clcnka	0.393884	1.73668e-07
	e2f6	pycard	0.482593	1.73729e-07
	jarid2	mtf2	0.574973	1.74102e-07
	relb	fbxo8	0.414618	1.74744e-07
	twist2	taldo1	0.446473	1.74756e-07
	tfec	pla2g12b	0.507865	1.75111e-07
	tfcp2l1	cox5a	0.382015	1.75272e-07
	cebpg	phlpp1	0.290133	1.75756e-07
	mlxip	abl1	0.251656	1.75783e-07
	tead1	dbh	0.373079	1.76082e-07
	id3	cd24a	0.549538	1.76242e-07
	gmeb1	plscr1	0.289417	1.76246e-07
	maf	hdc	0.240717	1.76863e-07
	arid2	tmem47	0.408457	1.76974e-07
	arid2	dcbld1	0.408449	1.77114e-07
	zfp108	vps4a	0.292022	1.77754e-07
	olig1	srgn	0.418983	1.78043e-07
	sox3	efnb2	0.295534	1.78391e-07
	hmga1	smarcd1	0.542318	1.78879e-07
	mta1	pfkl	0.316638	1.78916e-07
	zfp212	snx2	0.269106	1.79194e-07
	zkscan3	mcfd2	0.404452	1.79212e-07
	zic4	sorcs3	0.340446	1.7936e-07
	jarid2	e130012a19rik	0.574521	1.79526e-07
	cbfb	blmh	0.385865	1.79623e-07
	arnt	tceal8	0.350667	1.79755e-07
	klf7	trmt10b	0.339167	1.80524e-07
	tgif2lx1	il34	0.31702	1.81766e-07
	zfp84	snx2	0.378103	1.82033e-07
	zfp821	poldip3	0.337418	1.8338e-07
	zfp422	sox11	0.437259	1.84237e-07
	rxrb	rere	0.244191	1.84749e-07
	zfp386	fmr1nb	0.444862	1.85231e-07
	klf13	cox15	0.307206	1.85375e-07
	myb	skil	0.369155	1.85395e-07
	zfp623	ctbp1	0.355002	1.86023e-07
	tead2	mycl1	0.41816	1.86723e-07
	zfp386	npl	0.444743	1.87243e-07
	smarce1	fmr1nb	0.47826	1.87568e-07
	arntl	rab8b	0.294948	1.87617e-07
	klf13	lrrc8a	0.307117	1.87817e-07
	tfcp2l1	nid2	0.381358	1.87843e-07
	pbrm1	pus7	0.321118	1.88807e-07
	zscan2	pnliprp2	0.265457	1.88895e-07
	klf4	acot9	0.292523	1.89303e-07
	etv2	gm5633	0.446827	1.89312e-07
	mta1	rnf145	0.316233	1.8956e-07
	nr6a1	etfb	0.26164	1.90006e-07
	foxj3	wwtr1	0.467997	1.90117e-07
	six2	aldh8a1	0.39799	1.90211e-07
	tada2b	itpr3	0.256668	1.91327e-07
	ets1	nup160	0.490533	1.91592e-07
	aire	pla1a	0.420689	1.91707e-07
	sox4	zfp42	0.443927	1.91844e-07
	thap7	sepw1	0.240852	1.91873e-07
	zfp568	nfatc2ip	0.300053	1.91904e-07
	mybl2	zfp42	0.544547	1.92037e-07
	zfpm2	defa-rs2	0.479516	1.92182e-07
	zfp568	cog8	0.300018	1.92923e-07
	mta1	sh3bgrl	0.316105	1.93044e-07
	tcf7	casp6	0.45815	1.93711e-07
	zfy2	plekhb1	0.279052	1.93719e-07
	klf5	zfp296	0.516404	1.93916e-07
	myod1	cga	0.325838	1.9443e-07
	ncor1	jarid2	0.392366	1.94451e-07
	tcf7l1	cope	0.339097	1.94961e-07
	klf3	gm13139	0.421372	1.95465e-07
	esrrb	prickle1	0.610539	1.96117e-07
	olig1	ap4s1	0.417838	1.96466e-07
	kat7	anln	0.371556	1.9656e-07
	zfp92	insr	0.402188	1.96773e-07
	klf10	birc2	0.375437	1.97054e-07
	srebf1	pfkp	0.270025	1.97585e-07
	tcf3	pdk3	0.321455	1.9787e-07
	prdm1	nek3	0.307526	1.98221e-07
	tead2	car14	0.417563	1.98228e-07
	six4	prss23	0.411827	1.9868e-07
	zmiz2	spcs1	0.368507	1.99865e-07
	gtf2i	aldh9a1	0.441168	1.99895e-07
	klf4	limd2	0.292157	1.99926e-07
	tada2a	fnta	0.610654	2.00453e-07
	smarce1	eno3	0.477499	2.00524e-07
	aff1	dync1h1	0.297713	2.00641e-07
	klf2	nr5a2	0.55476	2.00872e-07
	zfp105	h2afz	0.601973	2.01383e-07
[truncated: 235,453+ more rows]
