# Supplementary material for: A systematic method to identify modulation of transcriptional regulation via chromatin activity reveals regulatory network during mESC differentiation
Source: Sci Rep. 2016 Mar 7;6:22656. doi: 10.1038/srep22656 (PMC4780077; doi:10.1038/srep22656)
Supplement: Supplementary Dataset 3 [file srep22656-s4.xlsx]

## Sheet: Supplementary Table S3
	Supplementary Table S3: List of CR-TF-TG triplets with mutual information,liquid association, phenotype and corresponding pvalues
	CR	TF	TG	MI	pvalue1	LA	pvalue2	PCC3	pvalue3	PCC4	pvalue4	Modulation score	pvalue
	msh6	mybl2	zfp42	0.199144	7.36517e-08	-0.587292	1.37199e-08	0.91219	6.08898e-14	0.894357	1.02846e-12	185.122	8.64072e-36
	msh6	zscan21	srgn	0.0312451	1.54071e-08	0.953025	5.93266e-06	0.91219	6.08898e-14	0.91219	6.08898e-14	181.766	4.38297e-35
	pou5f1	zfp944	ctsh	0.191473	4.0421e-12	0.88792	0.000169786	0.896676	7.33492e-13	0.896676	7.33492e-13	181.594	4.76204e-35
	dppa2	mybl2	zfp42	0.199144	7.36517e-08	-0.670161	7.21949e-10	0.876224	1.13321e-11	0.894357	1.02846e-12	180.559	7.85797e-35
	msh6	zic5	h19	0.343161	8.26537e-09	0.844586	3.21091e-05	0.91219	6.08898e-14	0.91219	6.08898e-14	179.634	1.22882e-34
	pou5f1	zfp948	col4a2	0.127699	7.11209e-12	-0.858394	0.000262452	0.896676	7.33492e-13	0.896676	7.33492e-13	179.593	1.2533e-34
	msh6	esrrb	zfp42	0.124986	5.07908e-08	-0.165425	0.000115234	0.91219	6.08898e-14	0.927778	2.99314e-15	179.473	1.32858e-34
	ubr5	esrrb	zfp42	0.124986	5.07908e-08	-0.229216	6.63977e-06	0.890407	1.79678e-12	0.927778	2.99314e-15	178.411	2.21957e-34
	ubr5	mybl2	zfp42	0.199144	7.36517e-08	-0.527064	2.73698e-08	0.890407	1.79678e-12	0.894357	1.02846e-12	176.971	4.45054e-34
	pou5f1	mybl2	zfp42	0.199144	7.36517e-08	-0.405786	7.90829e-08	0.896676	7.33492e-13	0.894357	1.02846e-12	176.641	5.22057e-34
	pou5f1	zfy1	ttr	0.120783	4.96705e-10	0.982856	2.09157e-05	0.896676	7.33492e-13	0.896676	7.33492e-13	176.16	6.58744e-34
	pou5f1	zfy1	gata6	0.156969	1.32521e-07	1.18541	7.92982e-08	0.896676	7.33492e-13	0.896676	7.33492e-13	176.137	6.6608e-34
	pou5f1	zscan26	dab2	0.103165	6.04773e-11	-0.868477	0.000227864	0.896676	7.33492e-13	0.896676	7.33492e-13	175.595	8.65516e-34
	pou5f1	zscan26	dab2	0.103165	6.04773e-11	-0.868477	0.000227864	0.896676	7.33492e-13	0.896676	7.33492e-13	175.595	8.65516e-34
	pou5f1	zfp948	ctsh	0.087947	6.88439e-11	-0.864456	0.000223042	0.896676	7.33492e-13	0.896676	7.33492e-13	175.378	9.60887e-34
	gnas	mybl2	zfp42	0.199144	7.36517e-08	0.681411	7.12101e-09	-0.87163	1.96167e-11	0.894357	1.02846e-12	174.883	1.22047e-33
	pou5f1	zfp948	rasgrp2	0.102775	9.87567e-08	1.15017	2.48149e-07	0.896676	7.33492e-13	0.896676	7.33492e-13	174.444	1.50943e-33
	usp7	mybl2	zfp42	0.199144	7.36517e-08	-0.414314	8.05886e-07	0.900981	3.83246e-13	0.894357	1.02846e-12	173.297	2.62647e-33
	msh6	zic5	app	0.101034	4.99239e-07	0.949112	1.46809e-05	0.91219	6.08898e-14	0.91219	6.08898e-14	172.997	3.03511e-33
	pou5f1	zscan26	srgn	0.117415	1.0511e-09	-0.921434	4.87173e-05	0.896676	7.33492e-13	0.896676	7.33492e-13	172.97	3.07566e-33
	pou5f1	zscan26	srgn	0.117415	1.0511e-09	-0.921434	4.87173e-05	0.896676	7.33492e-13	0.896676	7.33492e-13	172.97	3.07566e-33
	eed	mybl2	zfp42	0.199144	7.36517e-08	-0.574837	3.30599e-08	0.875855	1.18515e-11	0.894357	1.02846e-12	172.821	3.30488e-33
	pou5f1	zfp944	dab2	0.0743777	6.47667e-11	0.783353	0.00100946	0.896676	7.33492e-13	0.896676	7.33492e-13	172.481	3.8941e-33
	msh6	zic2	app	0.107101	2.62539e-08	0.795186	0.000468009	0.91219	6.08898e-14	0.91219	6.08898e-14	171.964	4.99856e-33
	pou5f1	esrrb	zfp42	0.124986	5.07908e-08	-0.150308	0.000422314	0.896676	7.33492e-13	0.927778	2.99314e-15	171.897	5.16126e-33
	gnas	zfp948	col4a2	0.127699	7.11209e-12	0.988364	1.94369e-05	-0.87163	1.96167e-11	-0.87163	1.96167e-11	171.654	5.80582e-33
	dppa2	peg3	igf2	0.0410203	4.13452e-07	-1.03576	9.38587e-15	0.876224	1.13321e-11	-0.725295	1.21977e-06	171.637	5.85256e-33
	usp7	zfp948	rasgrp2	0.102775	9.87567e-08	1.04824	3.73985e-06	0.900981	3.83246e-13	0.900981	3.83246e-13	171.615	5.91653e-33
	msh6	zic2	krt18	0.254087	1.20057e-08	0.721241	0.00127934	0.91219	6.08898e-14	0.91219	6.08898e-14	171.517	6.2005e-33
	dppa2	zfp948	col4a2	0.127699	7.11209e-12	-0.924835	7.75695e-05	0.876224	1.13321e-11	0.876224	1.13321e-11	171.081	7.6557e-33
	jarid2	mybl2	zfp42	0.199144	7.36517e-08	-0.44827	4.75937e-07	0.888277	2.40644e-12	0.894357	1.02846e-12	170.675	9.30942e-33
	eed	peg3	igf2	0.0410203	4.13452e-07	-1.01884	1.69104e-14	0.875855	1.18515e-11	-0.725295	1.21977e-06	170.37	1.07882e-32
	msh6	zic2	spink3	0.109792	1.70333e-07	0.717044	0.000240909	0.91219	6.08898e-14	0.91219	6.08898e-14	169.552	1.60091e-32
	kat2b	zic5	h19	0.343161	8.26537e-09	0.865563	5.35778e-06	0.889863	1.93727e-12	0.889863	1.93727e-12	169.375	1.74345e-32
	pou5f1	zfp948	plod2	0.0725048	3.882e-09	-0.904587	0.000123372	0.896676	7.33492e-13	0.896676	7.33492e-13	168.498	2.66172e-32
	pou5f1	zfp948	rbp4	0.0552594	5.82874e-08	-1.02386	8.47665e-06	0.896676	7.33492e-13	0.896676	7.33492e-13	168.436	2.74292e-32
	mtf2	esrrb	zfp42	0.124986	5.07908e-08	-0.304843	6.21002e-07	0.818952	3.22457e-09	0.927778	2.99314e-15	168.165	3.12627e-32
	pole4	myb	sepp1	0.146188	9.88646e-08	1.64163	5.13014e-21	0.822932	2.32966e-09	0.151165	0.393445	167.318	4.70325e-32
	eed	zfp948	col4a2	0.127699	7.11209e-12	-0.810988	0.000705086	0.875855	1.18515e-11	0.875855	1.18515e-11	166.487	7.02145e-32
	kat2b	zic5	app	0.101034	4.99239e-07	1.10233	3.95433e-07	0.889863	1.93727e-12	0.889863	1.93727e-12	166.386	7.37264e-32
	dppa2	zfy1	ttr	0.120783	4.96705e-10	0.987682	1.32128e-05	0.876224	1.13321e-11	0.876224	1.13321e-11	166.128	8.34791e-32
	taf9	myb	nr0b1	0.0385605	4.52748e-08	-1.70905	2.89141e-24	0.664548	1.81694e-05	0.151165	0.393445	165.919	9.23492e-32
	usp7	zic2	krt18	0.254087	1.20057e-08	0.671359	0.000593507	0.900981	3.83246e-13	0.900981	3.83246e-13	165.695	1.02867e-31
	pou5f1	zfp948	spink3	0.04746	9.99484e-10	-0.71513	0.00233359	0.896676	7.33492e-13	0.896676	7.33492e-13	165.332	1.22539e-31
	usp7	zfp948	rbp4	0.0552594	5.82874e-08	-0.892861	0.000154736	0.900981	3.83246e-13	0.900981	3.83246e-13	165.224	1.29111e-31
	jarid2	zscan26	car4	0.0647024	3.94196e-09	0.924999	5.91265e-05	0.888277	2.40644e-12	0.888277	2.40644e-12	165.186	1.3146e-31
	jarid2	zscan26	car4	0.0647024	3.94196e-09	0.924999	5.91265e-05	0.888277	2.40644e-12	0.888277	2.40644e-12	165.186	1.3146e-31
	usp7	zic2	app	0.107101	2.62539e-08	0.796466	0.000352376	0.900981	3.83246e-13	0.900981	3.83246e-13	165.173	1.32312e-31
	usp7	zscan26	col4a2	0.165549	4.45886e-08	-0.828565	0.000210969	0.900981	3.83246e-13	0.900981	3.83246e-13	165.14	1.34457e-31
	usp7	zscan26	col4a2	0.165549	4.45886e-08	-0.828565	0.000210969	0.900981	3.83246e-13	0.900981	3.83246e-13	165.14	1.34457e-31
	ubr5	klf9	nr0b1	0.0483227	2.76614e-07	-0.651604	4.63114e-05	0.890407	1.79678e-12	0.91189	6.41686e-14	165.006	1.43391e-31
	eed	zfp948	ctsh	0.087947	6.88439e-11	-0.882251	0.00017861	0.875855	1.18515e-11	0.875855	1.18515e-11	164.693	1.66732e-31
	dppa2	zfp948	ctsh	0.087947	6.88439e-11	-0.876666	0.000205738	0.876224	1.13321e-11	0.876224	1.13321e-11	164.59	1.75263e-31
	kat2b	esrrb	zfp42	0.124986	5.07908e-08	-0.118274	0.00741554	0.889863	1.93727e-12	0.927778	2.99314e-15	164.224	2.09061e-31
	ubr5	zic5	h19	0.343161	8.26537e-09	0.875848	8.92881e-05	0.890407	1.79678e-12	0.890407	1.79678e-12	164.05	2.27358e-31
	usp7	zic5	app	0.101034	4.99239e-07	0.923563	3.78118e-05	0.900981	3.83246e-13	0.900981	3.83246e-13	163.747	2.63133e-31
	dppa2	zfy1	gata6	0.156969	1.32521e-07	1.15827	1.68874e-07	0.876224	1.13321e-11	0.876224	1.13321e-11	163.675	2.72386e-31
	gnas	zfp948	ctsh	0.087947	6.88439e-11	0.909017	0.000109687	-0.87163	1.96167e-11	-0.87163	1.96167e-11	163.653	2.7531e-31
	eed	esrrb	zfp42	0.124986	5.07908e-08	-0.131928	0.00177406	0.875855	1.18515e-11	0.927778	2.99314e-15	163.462	3.01786e-31
	msh6	eomes	h19	0.101243	1.71272e-07	1.19297	2.72219e-13	0.91219	6.08898e-14	-0.528904	0.00130018	163.174	3.46682e-31
	usp7	zic2	car4	0.117529	1.00719e-07	0.867635	0.00025386	0.900981	3.83246e-13	0.900981	3.83246e-13	163.14	3.52506e-31
	dppa2	id2	igf2	0.0908856	1.51028e-07	-1.16055	9.0521e-13	0.876224	1.13321e-11	-0.710533	2.50214e-06	163.076	3.63441e-31
	gnas	zic2	krt18	0.254087	1.20057e-08	-0.943836	8.42329e-07	-0.87163	1.96167e-11	-0.87163	1.96167e-11	163.069	3.64811e-31
	dppa2	zscan12	ctsh	0.0922018	4.47521e-10	-0.927136	7.36537e-05	0.876224	1.13321e-11	0.876224	1.13321e-11	162.9	3.95587e-31
	kat2b	zic2	krt18	0.254087	1.20057e-08	0.817879	9.52345e-05	0.889863	1.93727e-12	0.889863	1.93727e-12	162.873	4.00833e-31
	tet1	mybl2	zfp42	0.199144	7.36517e-08	-0.61096	1.03944e-09	0.779411	5.59815e-08	0.894357	1.02846e-12	162.819	4.11334e-31
	kat2b	mybl2	zfp42	0.199144	7.36517e-08	-0.342424	3.52309e-05	0.889863	1.93727e-12	0.894357	1.02846e-12	162.5	4.79666e-31
	taf5l	esrrb	zfp42	0.124986	5.07908e-08	-0.164623	0.000365002	0.857479	9.39949e-11	0.927778	2.99314e-15	162.483	4.83756e-31
	usp7	zscan26	rpl39l	0.146986	2.35453e-07	-0.86906	0.000168476	0.900981	3.83246e-13	0.900981	3.83246e-13	162.261	5.38216e-31
	usp7	zscan26	rpl39l	0.146986	2.35453e-07	-0.86906	0.000168476	0.900981	3.83246e-13	0.900981	3.83246e-13	162.261	5.38216e-31
	pou5f1	zscan26	rpl39l	0.146986	2.35453e-07	-0.927024	4.64049e-05	0.896676	7.33492e-13	0.896676	7.33492e-13	162.244	5.42847e-31
	pou5f1	zscan26	rpl39l	0.146986	2.35453e-07	-0.927024	4.64049e-05	0.896676	7.33492e-13	0.896676	7.33492e-13	162.244	5.42847e-31
	kat6b	esrrb	klf2	0.0375596	2.50161e-07	-0.168137	1.22634e-05	0.836381	7.29431e-10	0.927778	2.99314e-15	161.983	6.15587e-31
	pou5f1	zscan26	col4a2	0.165549	4.45886e-08	-0.846797	0.000285153	0.896676	7.33492e-13	0.896676	7.33492e-13	161.94	6.28209e-31
	pou5f1	zscan26	col4a2	0.165549	4.45886e-08	-0.846797	0.000285153	0.896676	7.33492e-13	0.896676	7.33492e-13	161.94	6.28209e-31
	dppa2	zfp948	plod2	0.0725048	3.882e-09	-0.976897	1.4772e-05	0.876224	1.13321e-11	0.876224	1.13321e-11	161.793	6.74455e-31
	jarid2	zscan26	nr0b1	0.0860132	3.15141e-07	-1.03986	4.77793e-06	0.888277	2.40644e-12	0.888277	2.40644e-12	161.455	7.93678e-31
	jarid2	zscan26	nr0b1	0.0860132	3.15141e-07	-1.03986	4.77793e-06	0.888277	2.40644e-12	0.888277	2.40644e-12	161.455	7.93678e-31
	pou5f1	zscan5b	spink3	0.0727266	6.98466e-08	0.869746	0.000240728	0.896676	7.33492e-13	0.896676	7.33492e-13	161.381	8.22294e-31
	pou5f1	zfy1	spink3	0.111899	2.94939e-07	0.939737	5.84444e-05	0.896676	7.33492e-13	0.896676	7.33492e-13	161.332	8.42234e-31
	kat2b	zscan21	srgn	0.0312451	1.54071e-08	0.769702	0.000164942	0.889863	1.93727e-12	0.889863	1.93727e-12	161.276	8.65275e-31
	dppa2	zscan26	srgn	0.117415	1.0511e-09	-0.911009	7.15737e-05	0.876224	1.13321e-11	0.876224	1.13321e-11	161.25	8.76055e-31
	dppa2	zscan26	srgn	0.117415	1.0511e-09	-0.911009	7.15737e-05	0.876224	1.13321e-11	0.876224	1.13321e-11	161.25	8.76055e-31
	pou5f1	peg3	igf2	0.0410203	4.13452e-07	-0.9772	3.33441e-11	0.896676	7.33492e-13	-0.725295	1.21977e-06	160.761	1.10848e-30
	dppa2	zfp948	rasgrp2	0.102775	9.87567e-08	1.10298	1.01864e-06	0.876224	1.13321e-11	0.876224	1.13321e-11	160.669	1.15898e-30
	dppa2	zfp948	spink3	0.04746	9.99484e-10	-0.885206	0.000101153	0.876224	1.13321e-11	0.876224	1.13321e-11	160.659	1.16456e-30
	kat2b	zic2	app	0.107101	2.62539e-08	0.864822	0.000136626	0.889863	1.93727e-12	0.889863	1.93727e-12	160.586	1.20591e-30
	usp7	zfp948	podxl	0.0471228	2.16066e-07	-0.813713	0.00047867	0.900981	3.83246e-13	0.900981	3.83246e-13	160.345	1.35473e-30
	eed	zfy1	gata6	0.156969	1.32521e-07	1.09994	8.25403e-07	0.875855	1.18515e-11	0.875855	1.18515e-11	160.322	1.36958e-30
	hat1	esrrb	zfp42	0.124986	5.07908e-08	-0.26903	1.38006e-07	0.734061	7.78804e-07	0.927778	2.99314e-15	160.199	1.45325e-30
	eed	zfy1	ttr	0.120783	4.96705e-10	0.841381	0.000241303	0.875855	1.18515e-11	0.875855	1.18515e-11	160.139	1.49564e-30
	msh6	klf9	nr0b1	0.0483227	2.76614e-07	-0.362832	0.0166111	0.91219	6.08898e-14	0.91189	6.41686e-14	160.011	1.59121e-30
	pou5f1	myb	sepp1	0.146188	9.88646e-08	1.54104	6.43057e-16	0.896676	7.33492e-13	0.151165	0.393445	159.967	1.62484e-30
	gnas	zscan26	srgn	0.117415	1.0511e-09	0.931407	4.61207e-05	-0.87163	1.96167e-11	-0.87163	1.96167e-11	159.934	1.65108e-30
	gnas	zscan26	srgn	0.117415	1.0511e-09	0.931407	4.61207e-05	-0.87163	1.96167e-11	-0.87163	1.96167e-11	159.934	1.65108e-30
	pou5f1	zic5	app	0.101034	4.99239e-07	0.910834	7.25134e-05	0.896676	7.33492e-13	0.896676	7.33492e-13	159.848	1.72106e-30
	msh6	zkscan3	ctsc	0.106162	4.76932e-07	0.566453	0.0123952	0.91219	6.08898e-14	0.91219	6.08898e-14	159.612	1.92831e-30
	etf1	myb	sepp1	0.146188	9.88646e-08	1.68619	2.83905e-22	0.715145	2.00861e-06	0.151165	0.393445	159.588	1.95064e-30
	kdm5b	esrrb	zfp42	0.124986	5.07908e-08	-0.359868	8.87432e-08	0.715105	2.01244e-06	0.927778	2.99314e-15	159.183	2.36969e-30
	dppa2	zfy1	col4a2	0.049843	7.33542e-10	0.807917	0.000311587	0.876224	1.13321e-11	0.876224	1.13321e-11	159.027	2.55436e-30
	pou5f1	zfp944	col4a2	0.31046	1.07547e-07	0.818924	0.000532982	0.896676	7.33492e-13	0.896676	7.33492e-13	158.929	2.67894e-30
	pou5f1	zfp954	igf2	0.066476	2.40777e-08	0.694295	0.00242224	0.896676	7.33492e-13	0.896676	7.33492e-13	158.894	2.72397e-30
	sirt2	mybl2	zfp42	0.199144	7.36517e-08	0.554101	2.34791e-08	-0.794545	2.02023e-08	0.894357	1.02846e-12	158.623	3.10342e-30
	ubr5	zic5	app	0.101034	4.99239e-07	0.960754	2.279e-05	0.890407	1.79678e-12	0.890407	1.79678e-12	158.579	3.17009e-30
	ruvbl2	mybl2	zfp42	0.199144	7.36517e-08	-0.473039	2.48466e-08	0.794837	1.97928e-08	0.894357	1.02846e-12	158.551	3.21325e-30
	pou5f1	zfp948	dab2	0.346926	6.48895e-08	-0.764846	0.00128101	0.896676	7.33492e-13	0.896676	7.33492e-13	158.185	3.83133e-30
	trp53	mybl2	zfp42	0.199144	7.36517e-08	-0.619714	1.18059e-09	0.741761	5.17558e-07	0.894357	1.02846e-12	158.117	3.96006e-30
	pou5f1	zfp948	podxl	0.0471228	2.16066e-07	-0.76391	0.000434558	0.896676	7.33492e-13	0.896676	7.33492e-13	157.942	4.30797e-30
	ubr5	zscan21	srgn	0.0312451	1.54071e-08	0.745047	0.0010226	0.890407	1.79678e-12	0.890407	1.79678e-12	157.928	4.33667e-30
	gnas	klf9	nr0b1	0.0483227	2.76614e-07	0.560914	0.000152988	-0.87163	1.96167e-11	0.91189	6.41686e-14	157.835	4.53381e-30
	usp7	klf9	nr0b1	0.0483227	2.76614e-07	-0.371794	0.00799551	0.900981	3.83246e-13	0.91189	6.41686e-14	157.794	4.62556e-30
	eed	zfp948	rasgrp2	0.102775	9.87567e-08	1.05405	3.92113e-06	0.875855	1.18515e-11	0.875855	1.18515e-11	157.794	4.62557e-30
	kat6b	esrrb	zfp42	0.124986	5.07908e-08	-0.191719	0.000520695	0.836381	7.29431e-10	0.927778	2.99314e-15	157.674	4.89947e-30
	dppa2	zfp948	rbp4	0.0552594	5.82874e-08	-1.01883	7.73994e-06	0.876224	1.13321e-11	0.876224	1.13321e-11	157.668	4.91524e-30
	eed	zic5	h19	0.343161	8.26537e-09	0.794652	5.19848e-05	0.875855	1.18515e-11	0.875855	1.18515e-11	157.586	5.11246e-30
	shmt2	mybl2	zfp42	0.199144	7.36517e-08	-0.565153	1.15975e-10	0.686197	7.46765e-06	0.894357	1.02846e-12	157.419	5.53995e-30
	msh6	klf5	dab2	0.0251921	2.99667e-08	-1.02305	8.70045e-06	0.91219	6.08898e-14	0.815098	4.38501e-09	157.3	5.86558e-30
	prmt5	mybl2	zfp42	0.199144	7.36517e-08	-0.476033	2.79949e-08	0.786356	3.54265e-08	0.894357	1.02846e-12	157.148	6.31171e-30
	nfu1	mybl2	zfp42	0.199144	7.36517e-08	-0.536569	3.5329e-08	0.789285	2.90602e-08	0.894357	1.02846e-12	157.079	6.52536e-30
	cdyl	mybl2	zfp42	0.199144	7.36517e-08	-0.757121	2.1332e-10	0.69626	4.81292e-06	0.894357	1.02846e-12	157.079	6.52552e-30
	dppa2	zscan12	col4a2	0.0233865	3.12831e-09	-0.863915	0.000201494	0.876224	1.13321e-11	0.876224	1.13321e-11	156.999	6.78165e-30
	gnas	zfy1	ttr	0.120783	4.96705e-10	-0.800052	0.000425355	-0.87163	1.96167e-11	-0.87163	1.96167e-11	156.99	6.81048e-30
	dppa2	zscan12	dab2	0.04068	2.74176e-09	-0.866929	0.000240637	0.876224	1.13321e-11	0.876224	1.13321e-11	156.907	7.08609e-30
	msh6	sox3	h19	0.213886	6.58207e-11	1.31552	9.60916e-11	0.91219	6.08898e-14	-0.209651	0.234039	156.784	7.52079e-30
	pou5f1	klf9	nr0b1	0.0483227	2.76614e-07	-0.373942	0.00717858	0.896676	7.33492e-13	0.91189	6.41686e-14	156.711	7.78787e-30
	jarid2	zic5	h19	0.343161	8.26537e-09	0.627471	0.00195363	0.888277	2.40644e-12	0.888277	2.40644e-12	156.71	7.79172e-30
	gnas	zfp948	spink3	0.04746	9.99484e-10	0.841871	0.000244427	-0.87163	1.96167e-11	-0.87163	1.96167e-11	156.699	7.83199e-30
	eed	zfp948	plod2	0.0725048	3.882e-09	-0.88414	0.000172628	0.875855	1.18515e-11	0.875855	1.18515e-11	156.697	7.8412e-30
	kat2b	klf9	nr0b1	0.0483227	2.76614e-07	-0.46837	0.00299374	0.889863	1.93727e-12	0.91189	6.41686e-14	156.518	8.54675e-30
	sin3a	esrrb	zfp42	0.124986	5.07908e-08	-0.248581	1.80921e-05	0.784814	3.92715e-08	0.927778	2.99314e-15	156.422	8.95141e-30
	eed	myb	sepp1	0.146188	9.88646e-08	1.55551	2.44952e-16	0.875855	1.18515e-11	0.151165	0.393445	156.333	9.34237e-30
	gnas	zfp948	rbp4	0.0552594	5.82874e-08	1.0367	5.67149e-06	-0.87163	1.96167e-11	-0.87163	1.96167e-11	156.094	1.04772e-29
	pou5f1	zkscan3	spink3	0.182458	4.76503e-07	-0.793192	0.000502437	0.896676	7.33492e-13	0.896676	7.33492e-13	156.07	1.06036e-29
	jarid2	zscan26	krt18	0.0260729	4.8875e-08	0.826502	0.00046621	0.888277	2.40644e-12	0.888277	2.40644e-12	156.021	1.08526e-29
	jarid2	zscan26	krt18	0.0260729	4.8875e-08	0.826502	0.00046621	0.888277	2.40644e-12	0.888277	2.40644e-12	156.021	1.08526e-29
	hat1	esrrb	klf2	0.0375596	2.50161e-07	-0.224817	2.54878e-07	0.734061	7.78804e-07	0.927778	2.99314e-15	155.783	1.21691e-29
	pou5f1	zfp948	p4ha1	0.0580216	2.9392e-07	-0.784288	0.00102839	0.896676	7.33492e-13	0.896676	7.33492e-13	155.603	1.32691e-29
	dppa2	zscan12	pla1a	0.103415	1.9329e-08	-0.924158	6.56692e-05	0.876224	1.13321e-11	0.876224	1.13321e-11	155.599	1.32989e-29
	usp7	zfp948	ttr	0.204734	4.55441e-07	-0.72068	0.00246239	0.900981	3.83246e-13	0.900981	3.83246e-13	155.578	1.34338e-29
	eed	id2	igf2	0.0908856	1.51028e-07	-1.08786	3.7773e-11	0.875855	1.18515e-11	-0.710533	2.50214e-06	155.524	1.37828e-29
	jarid2	zic5	app	0.101034	4.99239e-07	0.921946	6.37373e-05	0.888277	2.40644e-12	0.888277	2.40644e-12	155.353	1.49641e-29
	ubr5	tcf12	esrrb	0.0917887	1.99293e-07	0.526826	1.02706e-07	0.890407	1.79678e-12	-0.811623	5.75103e-09	155.078	1.70861e-29
	gnas	zfp948	plod2	0.0725048	3.882e-09	0.885088	0.00015634	-0.87163	1.96167e-11	-0.87163	1.96167e-11	154.879	1.87953e-29
	eed	klf9	nr0b1	0.0483227	2.76614e-07	-0.558998	0.00128746	0.875855	1.18515e-11	0.91189	6.41686e-14	154.583	2.16725e-29
	kdm3a	mybl2	zfp42	0.199144	7.36517e-08	-0.59154	2.26154e-10	0.667924	1.58919e-05	0.894357	1.02846e-12	154.573	2.17807e-29
	ubr5	eomes	h19	0.101243	1.71272e-07	1.39557	6.90244e-13	0.890407	1.79678e-12	-0.528904	0.00130018	154.544	2.20837e-29
	gnas	zfp948	rasgrp2	0.102775	9.87567e-08	-1.02406	8.18094e-06	-0.87163	1.96167e-11	-0.87163	1.96167e-11	154.307	2.47477e-29
	gnas	zic2	app	0.107101	2.62539e-08	-0.91044	3.16969e-05	-0.87163	1.96167e-11	-0.87163	1.96167e-11	154.248	2.54614e-29
	ash2l	mybl2	zfp42	0.199144	7.36517e-08	-0.499414	6.12243e-07	0.808834	7.12085e-09	0.894357	1.02846e-12	154.187	2.6226e-29
	kat2b	zic2	spink3	0.109792	1.70333e-07	0.611437	0.00052961	0.889863	1.93727e-12	0.889863	1.93727e-12	154.137	2.68612e-29
	mef2a	esrrb	zfp42	0.124986	5.07908e-08	0.197133	0.000145898	-0.798465	1.53026e-08	0.927778	2.99314e-15	154.132	2.69262e-29
	1700071k01rik	mybl2	zfp42	0.199144	7.36517e-08	-0.428894	2.78317e-07	0.796469	1.76413e-08	0.894357	1.02846e-12	153.949	2.9401e-29
	dppa2	myb	sepp1	0.146188	9.88646e-08	1.52914	8.51507e-16	0.876224	1.13321e-11	0.151165	0.393445	153.93	2.96612e-29
	dppa2	zfy1	cited1	0.0450509	3.24443e-09	0.705465	0.000914135	0.876224	1.13321e-11	0.876224	1.13321e-11	153.901	3.00808e-29
	eed	zfp948	rbp4	0.0552594	5.82874e-08	-0.944629	4.90101e-05	0.875855	1.18515e-11	0.875855	1.18515e-11	153.797	3.16269e-29
	rcc1	myb	nr0b1	0.0385605	4.52748e-08	-1.67259	1.69758e-21	0.671917	1.35343e-05	0.151165	0.393445	153.757	3.2235e-29
	pou5f1	zfp948	ttr	0.204734	4.55441e-07	-0.730945	0.00169817	0.896676	7.33492e-13	0.896676	7.33492e-13	153.724	3.27529e-29
	pml	mybl2	zfp42	0.199144	7.36517e-08	-0.379189	1.83812e-06	0.819482	3.08952e-09	0.894357	1.02846e-12	153.658	3.38162e-29
	rcc1	sox4	spink3	0.208135	1.06676e-07	-1.46023	1.1142e-15	0.671917	1.35343e-05	-0.752061	2.92885e-07	153.476	3.69086e-29
	dppa2	zscan12	rpl39l	0.0474554	1.23989e-08	-0.849858	0.000318978	0.876224	1.13321e-11	0.876224	1.13321e-11	153.326	3.96703e-29
	gnas	zfy1	ctsh	0.0598344	3.09238e-10	-0.623892	0.00439588	-0.87163	1.96167e-11	-0.87163	1.96167e-11	153.267	4.08135e-29
	msh6	eomes	dab2	0.0495498	4.51387e-07	1.23728	1.58971e-11	0.91219	6.08898e-14	-0.528904	0.00130018	153.102	4.41816e-29
	eed	zscan12	col4a2	0.0233865	3.12831e-09	-0.67617	0.00134117	0.875855	1.18515e-11	0.875855	1.18515e-11	153.028	4.57665e-29
	dpy30	mybl2	zfp42	0.199144	7.36517e-08	-0.402872	4.1014e-07	0.794603	2.0121e-08	0.894357	1.02846e-12	152.91	4.84363e-29
	mcm2	myb	nr0b1	0.0385605	4.52748e-08	-1.65832	9.84214e-21	0.701949	3.72508e-06	0.151165	0.393445	152.823	5.05182e-29
	gm8203	myb	nr0b1	0.0385605	4.52748e-08	-1.68882	2.07315e-22	0.59948	0.000179212	0.151165	0.393445	152.796	5.11678e-29
	jarid2	zscan26	app	0.102873	4.46022e-07	0.841442	0.000262231	0.888277	2.40644e-12	0.888277	2.40644e-12	152.75	5.23189e-29
	jarid2	zscan26	app	0.102873	4.46022e-07	0.841442	0.000262231	0.888277	2.40644e-12	0.888277	2.40644e-12	152.75	5.23189e-29
	mtf2	mybl2	zfp42	0.199144	7.36517e-08	-0.356793	2.8159e-06	0.818952	3.22457e-09	0.894357	1.02846e-12	152.719	5.30971e-29
	mtf2	zscan26	car4	0.0647024	3.94196e-09	1.22234	1.90442e-08	0.818952	3.22457e-09	0.818952	3.22457e-09	152.466	5.9965e-29
	mtf2	zscan26	car4	0.0647024	3.94196e-09	1.22234	1.90442e-08	0.818952	3.22457e-09	0.818952	3.22457e-09	152.466	5.9965e-29
	msh6	tcf12	esrrb	0.0917887	1.99293e-07	0.381523	1.12266e-05	0.91219	6.08898e-14	-0.811623	5.75103e-09	152.459	6.01791e-29
	dppa2	tcf12	col4a2	0.647045	5.05078e-08	-0.947232	2.62222e-07	0.876224	1.13321e-11	-0.811623	5.75103e-09	152.265	6.60487e-29
	dppa2	zscan12	ctsc	0.0182479	2.85761e-08	-0.863706	0.000272454	0.876224	1.13321e-11	0.876224	1.13321e-11	151.971	7.60697e-29
	msh6	klf5	ctsh	0.063884	2.79037e-07	-1.00305	1.37034e-05	0.91219	6.08898e-14	0.815098	4.38501e-09	151.929	7.76159e-29
	gnas	peg3	igf2	0.0410203	4.13452e-07	0.983566	1.05562e-10	-0.87163	1.96167e-11	-0.725295	1.21977e-06	151.884	7.93226e-29
	gnas	zic5	h19	0.343161	8.26537e-09	-0.750834	0.000336186	-0.87163	1.96167e-11	-0.87163	1.96167e-11	151.837	8.1144e-29
	gart	zfp944	ctsh	0.191473	4.0421e-12	0.841178	0.00039226	0.834959	8.28743e-10	0.834959	8.28743e-10	151.8	8.25794e-29
	pou5f1	tcf12	esrrb	0.0917887	1.99293e-07	0.436778	1.34218e-06	0.896676	7.33492e-13	-0.811623	5.75103e-09	151.729	8.54464e-29
	msh6	cdc5l	zfp42	0.144355	1.88233e-08	-0.260153	0.0188173	0.91219	6.08898e-14	0.862837	5.30067e-11	151.703	8.6528e-29
	dppa2	zic5	h19	0.343161	8.26537e-09	0.597914	0.00107746	0.876224	1.13321e-11	0.876224	1.13321e-11	151.702	8.6557e-29
	dppa2	klf9	nr0b1	0.0483227	2.76614e-07	-0.449239	0.00578098	0.876224	1.13321e-11	0.91189	6.41686e-14	151.669	8.79519e-29
	dppa2	zic5	app	0.101034	4.99239e-07	0.937284	1.87696e-05	0.876224	1.13321e-11	0.876224	1.13321e-11	151.6	9.0895e-29
	mef2a	mybl2	zfp42	0.199144	7.36517e-08	0.452068	1.10299e-06	-0.798465	1.53026e-08	0.894357	1.02846e-12	151.479	9.63469e-29
	taf5l	zfp948	spink3	0.04746	9.99484e-10	-0.879869	0.000147956	0.857479	9.39949e-11	0.857479	9.39949e-11	151.436	9.83742e-29
	pole4	mybl2	zfp42	0.199144	7.36517e-08	-0.371116	7.70952e-06	0.822932	2.32966e-09	0.894357	1.02846e-12	151.355	1.02274e-28
	ftsj3	mybl2	zfp42	0.199144	7.36517e-08	-0.402301	2.64675e-06	0.809432	6.80423e-09	0.894357	1.02846e-12	151.35	1.0254e-28
	pou5f1	six4	nr0b1	0.179073	1.46674e-07	-1.3865	1.02071e-12	0.896676	7.33492e-13	0.422263	0.0128578	151.281	1.05989e-28
	usp7	myb	sepp1	0.146188	9.88646e-08	1.47472	9.71625e-14	0.900981	3.83246e-13	0.151165	0.393445	151.23	1.0862e-28
	ash2l	esrrb	zfp42	0.124986	5.07908e-08	-0.114665	0.00139929	0.808834	7.12085e-09	0.927778	2.99314e-15	151.14	1.13397e-28
	dppa2	zscan12	srgn	0.162228	3.05673e-08	-0.82956	0.000411777	0.876224	1.13321e-11	0.876224	1.13321e-11	151.01	1.20693e-28
	tet1	esrrb	zfp42	0.124986	5.07908e-08	-0.133232	0.000194717	0.779411	5.59815e-08	0.927778	2.99314e-15	150.96	1.23618e-28
	ubr5	nr1d2	nr0b1	0.14954	1.88302e-08	-1.08017	1.36626e-08	0.890407	1.79678e-12	0.702195	3.68349e-06	150.906	1.26883e-28
	gnas	zic5	app	0.101034	4.99239e-07	-0.940833	9.61715e-06	-0.87163	1.96167e-11	-0.87163	1.96167e-11	150.743	1.37238e-28
	gnas	zscan26	rpl39l	0.146986	2.35453e-07	0.974647	2.05771e-05	-0.87163	1.96167e-11	-0.87163	1.96167e-11	150.725	1.38437e-28
	gnas	zscan26	rpl39l	0.146986	2.35453e-07	0.974647	2.05771e-05	-0.87163	1.96167e-11	-0.87163	1.96167e-11	150.725	1.38437e-28
	kat6b	klf2	esrrb	0.0434744	2.67653e-08	-0.168137	1.22634e-05	0.836381	7.29431e-10	0.879236	7.81476e-12	150.718	1.3891e-28
	pole4	peg3	igf2	0.0410203	4.13452e-07	-0.941677	1.6211e-12	0.822932	2.32966e-09	-0.725295	1.21977e-06	150.682	1.41303e-28
	asf1b	esrrb	zfp42	0.124986	5.07908e-08	-0.214195	0.000139345	0.771859	9.04216e-08	0.927778	2.99314e-15	150.671	1.42078e-28
	gnas	zfp948	dab2	0.346926	6.48895e-08	0.924998	7.87468e-05	-0.87163	1.96167e-11	-0.87163	1.96167e-11	150.618	1.45702e-28
	dppa2	zfp948	dab2	0.346926	6.48895e-08	-0.868507	0.000244154	0.876224	1.13321e-11	0.876224	1.13321e-11	150.55	1.50549e-28
	dppa2	rhox6	col4a2	0.0976688	2.4193e-07	-1.48164	4.89071e-14	0.876224	1.13321e-11	-0.409827	0.0160797	150.434	1.59177e-28
	gnas	zfp948	podxl	0.0471228	2.16066e-07	0.91896	2.95139e-05	-0.87163	1.96167e-11	-0.87163	1.96167e-11	150.175	1.80254e-28
	jarid2	zik1	srgn	0.160255	4.45896e-07	0.587181	0.000954161	0.888277	2.40644e-12	0.888277	2.40644e-12	150.167	1.80948e-28
	sap30	esrrb	zfp42	0.124986	5.07908e-08	-0.28308	8.52051e-06	0.71301	2.2248e-06	0.927778	2.99314e-15	149.854	2.10345e-28
	gart	zfp948	ctsh	0.087947	6.88439e-11	-0.935394	6.38298e-05	0.834959	8.28743e-10	0.834959	8.28743e-10	149.761	2.19887e-28
	dppa2	stat4	app	0.0739999	3.73478e-07	1.10233	9.94454e-11	0.876224	1.13321e-11	0.687048	7.20036e-06	149.753	2.20756e-28
	apbb1	mybl2	zfp42	0.199144	7.36517e-08	0.419532	1.25964e-06	-0.787729	3.22971e-08	0.894357	1.02846e-12	149.72	2.24334e-28
	ccnb1	esrrb	zfp42	0.124986	5.07908e-08	-0.172906	0.00053963	0.785255	3.81331e-08	0.927778	2.99314e-15	149.69	2.27596e-28
	jarid2	klf9	nr0b1	0.0483227	2.76614e-07	-0.292632	0.0734582	0.888277	2.40644e-12	0.91189	6.41686e-14	149.684	2.28252e-28
	gart	zfp948	col4a2	0.127699	7.11209e-12	-0.812694	0.000684355	0.834959	8.28743e-10	0.834959	8.28743e-10	149.557	2.42568e-28
	gnas	zfp948	lgmn	0.290958	1.74989e-08	0.829668	0.00050697	-0.87163	1.96167e-11	-0.87163	1.96167e-11	149.515	2.47515e-28
	h1f0	mybl2	zfp42	0.199144	7.36517e-08	0.471929	2.80447e-07	-0.762406	1.60717e-07	0.894357	1.02846e-12	149.515	2.47535e-28
	eed	zscan12	pla1a	0.103415	1.9329e-08	-0.727111	0.00125855	0.875855	1.18515e-11	0.875855	1.18515e-11	149.513	2.47721e-28
	wbscr27	cdc5l	h19	0.202002	2.48084e-07	1.47323	5.35968e-14	-0.46451	0.00564714	0.862837	5.30067e-11	149.208	2.86821e-28
	1700071k01rik	dbp	ctsl	0.0357347	2.42711e-08	1.53336	9.92757e-18	0.796469	1.76413e-08	0.0128031	0.94271	149.194	2.88693e-28
	dppa2	zscan26	rpl39l	0.146986	2.35453e-07	-0.886271	0.000151485	0.876224	1.13321e-11	0.876224	1.13321e-11	148.927	3.28233e-28
	dppa2	zscan26	rpl39l	0.146986	2.35453e-07	-0.886271	0.000151485	0.876224	1.13321e-11	0.876224	1.13321e-11	148.927	3.28233e-28
	jarid2	zscan26	rpl39l	0.146986	2.35453e-07	-0.71074	0.00336625	0.888277	2.40644e-12	0.888277	2.40644e-12	148.923	3.28893e-28
	jarid2	zscan26	rpl39l	0.146986	2.35453e-07	-0.71074	0.00336625	0.888277	2.40644e-12	0.888277	2.40644e-12	148.923	3.28893e-28
	pou5f1	myb	nr0b1	0.0385605	4.52748e-08	-1.45394	3.7876e-13	0.896676	7.33492e-13	0.151165	0.393445	148.772	3.53553e-28
	pole4	zfp948	col4a2	0.127699	7.11209e-12	-0.902038	0.000129909	0.822932	2.32966e-09	0.822932	2.32966e-09	148.746	3.58055e-28
	kat6b	zscan26	car4	0.0647024	3.94196e-09	1.0633	2.42682e-06	0.836381	7.29431e-10	0.836381	7.29431e-10	148.716	3.63235e-28
	kat6b	zscan26	car4	0.0647024	3.94196e-09	1.0633	2.42682e-06	0.836381	7.29431e-10	0.836381	7.29431e-10	148.716	3.63235e-28
	phf17	mybl2	zfp42	0.199144	7.36517e-08	-0.352964	7.89585e-06	0.805866	8.90511e-09	0.894357	1.02846e-12	148.625	3.79398e-28
	mtf2	zscan26	nr0b1	0.0860132	3.15141e-07	-1.28887	1.63945e-09	0.818952	3.22457e-09	0.818952	3.22457e-09	148.608	3.82544e-28
	mtf2	zscan26	nr0b1	0.0860132	3.15141e-07	-1.28887	1.63945e-09	0.818952	3.22457e-09	0.818952	3.22457e-09	148.608	3.82544e-28
	lrwd1	esrrb	zfp42	0.124986	5.07908e-08	-0.182567	0.000538012	0.776379	6.80168e-08	0.927778	2.99314e-15	148.538	3.95596e-28
	ubr5	klf5	dab2	0.0251921	2.99667e-08	-0.969623	2.38673e-05	0.890407	1.79678e-12	0.815098	4.38501e-09	148.513	4.00515e-28
	actl6a	zfp948	col4a2	0.127699	7.11209e-12	-0.822524	0.000577346	0.830862	1.18917e-09	0.830862	1.18917e-09	148.453	4.12201e-28
	ruvbl1	mybl2	zfp42	0.199144	7.36517e-08	-0.362192	4.07174e-08	0.714825	2.03968e-06	0.894357	1.02846e-12	148.292	4.45161e-28
	eed	foxm1	dab2	0.119117	1.37937e-11	1.34946	6.59304e-11	0.875855	1.18515e-11	-0.0967735	0.586128	148.284	4.46954e-28
	dpy30	myb	sepp1	0.146188	9.88646e-08	1.56051	8.73544e-18	0.794603	2.0121e-08	0.151165	0.393445	148.126	4.82189e-28
	eed	zfp948	dab2	0.346926	6.48895e-08	-0.80526	0.00075348	0.875855	1.18515e-11	0.875855	1.18515e-11	148.117	4.84253e-28
	etf1	cdip1	h19	0.134379	3.81028e-07	-1.4413	4.38169e-14	0.715145	2.00861e-06	-0.756968	2.21136e-07	147.963	5.21318e-28
	msh6	sall2	h19	0.0628219	1.13061e-11	1.13358	3.66436e-07	0.91219	6.08898e-14	-0.372218	0.030176	147.911	5.34577e-28
	dppa2	zfp948	ttr	0.204734	4.55441e-07	-0.857353	0.000135845	0.876224	1.13321e-11	0.876224	1.13321e-11	147.826	5.56984e-28
	pole4	tcf12	col4a2	0.647045	5.05078e-08	-0.894898	1.19659e-08	0.822932	2.32966e-09	-0.811623	5.75103e-09	147.788	5.67233e-28
	tet1	peg3	igf2	0.0410203	4.13452e-07	-1.18871	2.93655e-13	0.779411	5.59815e-08	-0.725295	1.21977e-06	147.74	5.80222e-28
	pou5f1	id2	igf2	0.0908856	1.51028e-07	-1.01163	3.11169e-08	0.896676	7.33492e-13	-0.710533	2.50214e-06	147.661	6.02676e-28
	pou5f1	tcf12	col4a2	0.647045	5.05078e-08	-0.807576	4.3048e-05	0.896676	7.33492e-13	-0.811623	5.75103e-09	147.538	6.39299e-28
	ruvbl2	klf9	nr0b1	0.0483227	2.76614e-07	-0.706646	2.6112e-05	0.794837	1.97928e-08	0.91189	6.41686e-14	147.538	6.39427e-28
	loc100045968	mybl2	zfp42	0.199144	7.36517e-08	-0.369167	1.02059e-07	0.725621	1.19994e-06	0.894357	1.02846e-12	147.516	6.46301e-28
	dppa2	zfp948	p4ha1	0.0580216	2.9392e-07	-0.842749	0.000260702	0.876224	1.13321e-11	0.876224	1.13321e-11	147.398	6.83939e-28
	gnas	zscan26	nr0b1	0.0860132	3.15141e-07	0.920485	8.22609e-05	-0.87163	1.96167e-11	-0.87163	1.96167e-11	147.37	6.9301e-28
	gnas	zscan26	nr0b1	0.0860132	3.15141e-07	0.920485	8.22609e-05	-0.87163	1.96167e-11	-0.87163	1.96167e-11	147.37	6.9301e-28
	rnmt	zfp948	col4a2	0.127699	7.11209e-12	-0.973012	2.36281e-05	0.807643	7.7932e-09	0.807643	7.7932e-09	147.325	7.08347e-28
	prmt3	mybl2	zfp42	0.199144	7.36517e-08	-0.353211	2.94166e-06	0.782332	4.62754e-08	0.894357	1.02846e-12	147.304	7.1536e-28
	ankrd1	myb	nr0b1	0.0385605	4.52748e-08	1.6379	1.0501e-19	-0.692684	5.6373e-06	0.151165	0.393445	147.259	7.30905e-28
	dppa2	zfp948	podxl	0.0471228	2.16066e-07	-0.782116	0.000381203	0.876224	1.13321e-11	0.876224	1.13321e-11	147.253	7.33037e-28
	mtf2	klf2	zfp42	0.0795692	1.32813e-07	-0.345779	3.3193e-06	0.818952	3.22457e-09	0.879236	7.81476e-12	147.155	7.68393e-28
	msh6	nr1d2	nr0b1	0.14954	1.88302e-08	-0.989605	2.68786e-06	0.91219	6.08898e-14	0.702195	3.68349e-06	147.112	7.84507e-28
	ftsj3	zfp948	col4a2	0.127699	7.11209e-12	-0.96225	3.48516e-05	0.809432	6.80423e-09	0.809432	6.80423e-09	147.09	7.9272e-28
	eed	zscan12	rpl39l	0.0474554	1.23989e-08	-0.619923	0.00664726	0.875855	1.18515e-11	0.875855	1.18515e-11	147.073	7.9939e-28
	jarid2	zscan26	igf2	0.0211002	4.20654e-07	0.6724	0.00478656	0.888277	2.40644e-12	0.888277	2.40644e-12	147.058	8.04937e-28
	jarid2	zscan26	igf2	0.0211002	4.20654e-07	0.6724	0.00478656	0.888277	2.40644e-12	0.888277	2.40644e-12	147.058	8.04937e-28
	gnas	zscan26	col4a2	0.165549	4.45886e-08	0.782459	0.000681695	-0.87163	1.96167e-11	-0.87163	1.96167e-11	147.052	8.07378e-28
	gnas	zscan26	col4a2	0.165549	4.45886e-08	0.782459	0.000681695	-0.87163	1.96167e-11	-0.87163	1.96167e-11	147.052	8.07378e-28
	ubr5	zkscan3	ctsc	0.106162	4.76932e-07	0.616124	0.00769957	0.890407	1.79678e-12	0.890407	1.79678e-12	147.025	8.17876e-28
	mtf2	zscan26	krt18	0.0260729	4.8875e-08	1.21886	2.46942e-08	0.818952	3.22457e-09	0.818952	3.22457e-09	146.911	8.6378e-28
	mtf2	zscan26	krt18	0.0260729	4.8875e-08	1.21886	2.46942e-08	0.818952	3.22457e-09	0.818952	3.22457e-09	146.911	8.6378e-28
	msh6	nr6a1	h19	0.0854321	2.49545e-11	1.15831	4.18201e-08	0.91219	6.08898e-14	-0.225521	0.199698	146.889	8.73044e-28
	hdac1	myb	nr0b1	0.0385605	4.52748e-08	-1.65419	1.08273e-20	0.629571	6.632e-05	0.151165	0.393445	146.873	8.79729e-28
	msh6	klf5	h19	0.122157	3.20481e-07	-0.89268	0.000155717	0.91219	6.08898e-14	0.815098	4.38501e-09	146.791	9.14922e-28
	asf1b	mybl2	zfp42	0.199144	7.36517e-08	-0.382471	2.05708e-06	0.771859	9.04216e-08	0.894357	1.02846e-12	146.68	9.65266e-28
	eed	zic5	app	0.101034	4.99239e-07	0.807939	0.000213527	0.875855	1.18515e-11	0.875855	1.18515e-11	146.558	1.02327e-27
	eed	tcf12	esrrb	0.0917887	1.99293e-07	0.475512	1.14355e-06	0.875855	1.18515e-11	-0.811623	5.75103e-09	146.485	1.06e-27
	dppa2	zscan26	e130012a19rik	0.137208	3.71644e-07	-0.825627	0.000333643	0.876224	1.13321e-11	0.876224	1.13321e-11	146.435	1.08551e-27
	dppa2	zscan26	e130012a19rik	0.137208	3.71644e-07	-0.825627	0.000333643	0.876224	1.13321e-11	0.876224	1.13321e-11	146.435	1.08551e-27
	actl6a	zfp948	rasgrp2	0.102775	9.87567e-08	1.17431	1.14742e-07	0.830862	1.18917e-09	0.830862	1.18917e-09	146.422	1.09212e-27
	eed	rhox6	col4a2	0.0976688	2.4193e-07	-1.44751	3.55488e-13	0.875855	1.18515e-11	-0.409827	0.0160797	146.377	1.116e-27
	rnmt	id2	igf2	0.0908856	1.51028e-07	-1.31335	5.62353e-12	0.807643	7.7932e-09	-0.710533	2.50214e-06	146.356	1.12723e-27
	gart	zscan26	dab2	0.103165	6.04773e-11	-0.84148	0.000411919	0.834959	8.28743e-10	0.834959	8.28743e-10	146.291	1.16303e-27
	gart	zscan26	dab2	0.103165	6.04773e-11	-0.84148	0.000411919	0.834959	8.28743e-10	0.834959	8.28743e-10	146.291	1.16303e-27
	rest	mybl2	zfp42	0.199144	7.36517e-08	-0.414035	3.29097e-07	0.735053	7.39441e-07	0.894357	1.02846e-12	146.142	1.24921e-27
	rnmt	peg3	igf2	0.0410203	4.13452e-07	-1.14518	4.89817e-12	0.807643	7.7932e-09	-0.725295	1.21977e-06	146.055	1.30234e-27
	nop2	mybl2	zfp42	0.199144	7.36517e-08	-0.363358	2.22647e-06	0.767922	1.15269e-07	0.894357	1.02846e-12	146.036	1.31462e-27
	dnmt3l	mybl2	zfp42	0.199144	7.36517e-08	-0.44439	9.22052e-06	0.789164	2.93019e-08	0.894357	1.02846e-12	145.933	1.38108e-27
	mtf2	zscan26	dab2	0.103165	6.04773e-11	0.965598	3.30108e-05	0.818952	3.22457e-09	0.818952	3.22457e-09	145.905	1.40003e-27
	mtf2	zscan26	dab2	0.103165	6.04773e-11	0.965598	3.30108e-05	0.818952	3.22457e-09	0.818952	3.22457e-09	145.905	1.40003e-27
	dppa2	tsc22d1	dab2	0.0990027	4.99972e-08	-1.42864	8.24086e-13	0.876224	1.13321e-11	-0.344112	0.046286	145.824	1.45517e-27
	pou5f1	dbp	dab2	0.0679605	5.59597e-12	1.25518	5.91587e-09	0.896676	7.33492e-13	0.0128031	0.94271	145.709	1.53776e-27
	eed	zkscan3	spink3	0.182458	4.76503e-07	-0.770984	0.000354002	0.875855	1.18515e-11	0.875855	1.18515e-11	145.64	1.58939e-27
	mettl3	mybl2	zfp42	0.199144	7.36517e-08	-0.480002	3.13532e-09	0.61717	0.000101143	0.894357	1.02846e-12	145.613	1.6105e-27
	pou5f1	dbp	lgmn	0.207069	9.79596e-10	1.37043	3.58025e-11	0.896676	7.33492e-13	0.0128031	0.94271	145.594	1.62531e-27
	pml	zfp948	col4a2	0.127699	7.11209e-12	-0.839317	0.000389484	0.819482	3.08952e-09	0.819482	3.08952e-09	145.421	1.76582e-27
	gnas	tcf12	col4a2	0.647045	5.05078e-08	0.722714	4.73364e-06	-0.87163	1.96167e-11	-0.811623	5.75103e-09	145.381	1.79991e-27
	ehmt2	mybl2	zfp42	0.199144	7.36517e-08	-0.503443	2.1484e-10	0.517379	0.0017274	0.894357	1.02846e-12	145.298	1.87273e-27
	pou5f1	smad2	plin2	0.0533475	2.69515e-07	-1.43765	2.54452e-13	0.896676	7.33492e-13	-0.102857	0.562683	145.285	1.88504e-27
	hells	zic5	app	0.101034	4.99239e-07	1.00251	1.17213e-05	0.860204	7.04465e-11	0.860204	7.04465e-11	145.233	1.93207e-27
	pou5f1	trps1	fbxo15	0.0164099	3.74103e-11	1.0943	3.94621e-08	0.896676	7.33492e-13	0.37748	0.027744	145.165	1.99598e-27
	eed	zscan5b	spink3	0.0727266	6.98466e-08	0.707303	0.00348443	0.875855	1.18515e-11	0.875855	1.18515e-11	144.907	2.25918e-27
	gart	peg3	igf2	0.0410203	4.13452e-07	-1.14394	8.23691e-11	0.834959	8.28743e-10	-0.725295	1.21977e-06	144.893	2.27453e-27
	gnas	zscan26	e130012a19rik	0.137208	3.71644e-07	0.853761	0.000246616	-0.87163	1.96167e-11	-0.87163	1.96167e-11	144.845	2.32798e-27
	gnas	zscan26	e130012a19rik	0.137208	3.71644e-07	0.853761	0.000246616	-0.87163	1.96167e-11	-0.87163	1.96167e-11	144.845	2.32798e-27
	pou5f1	nr1i3	igf2	0.106214	1.19904e-13	1.07729	2.0777e-06	0.896676	7.33492e-13	-0.22788	0.194911	144.825	2.34991e-27
	smarcad1	mybl2	zfp42	0.199144	7.36517e-08	-0.365399	4.71961e-06	0.769664	1.03587e-07	0.894357	1.02846e-12	144.747	2.43946e-27
	gnas	zfp948	p4ha1	0.0580216	2.9392e-07	0.841365	0.000339966	-0.87163	1.96167e-11	-0.87163	1.96167e-11	144.672	2.52907e-27
	eed	zfp948	podxl	0.0471228	2.16066e-07	-0.737239	0.00127653	0.875855	1.18515e-11	0.875855	1.18515e-11	144.657	2.54725e-27
	kat2b	eomes	h19	0.101243	1.71272e-07	1.1411	9.33691e-11	0.889863	1.93727e-12	-0.528904	0.00130018	144.579	2.64424e-27
	gnas	zfp948	ttr	0.204734	4.55441e-07	0.841225	0.00023383	-0.87163	1.96167e-11	-0.87163	1.96167e-11	144.544	2.68843e-27
	sp2	esrrb	zfp42	0.124986	5.07908e-08	-0.179339	0.000100617	0.709005	2.68851e-06	0.927778	2.99314e-15	144.537	2.69739e-27
	gart	id2	igf2	0.0908856	1.51028e-07	-1.27557	1.31872e-10	0.834959	8.28743e-10	-0.710533	2.50214e-06	144.529	2.70842e-27
	hat1	klf2	esrrb	0.0434744	2.67653e-08	-0.224817	2.54878e-07	0.734061	7.78804e-07	0.879236	7.81476e-12	144.518	2.72225e-27
	ccnb1	esrrb	klf2	0.0375596	2.50161e-07	-0.16117	0.00147401	0.785255	3.81331e-08	0.927778	2.99314e-15	144.491	2.75796e-27
	gnas	tfcp2l1	car4	0.253026	1.26761e-08	1.18184	3.023e-08	-0.87163	1.96167e-11	0.692676	5.63939e-06	144.477	2.77712e-27
	eed	tcf12	col4a2	0.647045	5.05078e-08	-0.88035	1.30632e-05	0.875855	1.18515e-11	-0.811623	5.75103e-09	144.359	2.9389e-27
	actl6a	zfp948	plod2	0.0725048	3.882e-09	-1.02216	8.72248e-06	0.830862	1.18917e-09	0.830862	1.18917e-09	144.233	3.12121e-27
	pou5f1	klf5	dab2	0.0251921	2.99667e-08	-0.820099	0.000497118	0.896676	7.33492e-13	0.815098	4.38501e-09	144.232	3.12317e-27
	pou5f1	nfatc4	dab2	0.0640674	8.49666e-09	1.18143	3.15512e-08	0.896676	7.33492e-13	-0.589069	0.00024711	144.204	3.16541e-27
	kat6b	zfy1	cubn	0.0536206	2.51441e-10	-0.835818	0.000374367	0.836381	7.29431e-10	0.836381	7.29431e-10	144.143	3.25868e-27
	gnas	zfp568	fam134b	0.202547	1.89223e-07	1.45151	3.96735e-13	-0.87163	1.96167e-11	0.364164	0.0342333	144.13	3.27925e-27
	ftsj3	peg3	igf2	0.0410203	4.13452e-07	-0.99754	1.71455e-11	0.809432	6.80423e-09	-0.725295	1.21977e-06	143.821	3.80277e-27
	rnmt	myb	sepp1	0.146188	9.88646e-08	1.54579	2.00197e-16	0.807643	7.7932e-09	0.151165	0.393445	143.759	3.91752e-27
	msh6	irf1	app	0.308725	3.85145e-10	1.21929	6.73422e-09	0.91219	6.08898e-14	-0.152361	0.389668	143.731	3.97023e-27
	kat6b	zscan26	nr0b1	0.0860132	3.15141e-07	-1.1238	3.6712e-07	0.836381	7.29431e-10	0.836381	7.29431e-10	143.731	3.97137e-27
	kat6b	zscan26	nr0b1	0.0860132	3.15141e-07	-1.1238	3.6712e-07	0.836381	7.29431e-10	0.836381	7.29431e-10	143.731	3.97137e-27
	taf5l	tcf12	esrrb	0.0917887	1.99293e-07	0.581176	6.14467e-07	0.857479	9.39949e-11	-0.811623	5.75103e-09	143.585	4.25795e-27
	usp3	myb	nr0b1	0.0385605	4.52748e-08	1.63567	2.61438e-20	-0.606511	0.000143348	0.151165	0.393445	143.568	4.29248e-27
	ilf3	esrrb	zfp42	0.124986	5.07908e-08	-0.244054	6.42765e-06	0.626569	7.35765e-05	0.927778	2.99314e-15	143.42	4.60877e-27
	meg3	esrrb	zfp42	0.124986	5.07908e-08	0.192549	0.000948184	-0.741713	5.18909e-07	0.927778	2.99314e-15	143.341	4.78706e-27
	kat6b	zfy1	srgn	0.0497035	2.56303e-10	-0.779695	0.000549495	0.836381	7.29431e-10	0.836381	7.29431e-10	143.337	4.79541e-27
	mettl13	myb	sepp1	0.146188	9.88646e-08	1.64715	8.38803e-21	0.590867	0.000233957	0.151165	0.393445	143.3	4.88121e-27
	jarid2	jarid2	krt18	0.0278308	1.03153e-07	0.361109	0.131679	0.888277	2.40644e-12	0.888277	2.40644e-12	143.24	5.0236e-27
	msh6	pitx2	dab2	0.219174	4.91557e-07	0.847338	2.58407e-06	0.91219	6.08898e-14	-0.728585	1.03281e-06	143.21	5.09842e-27
	1700071k01rik	dbp	ctsc	0.0299351	4.41893e-10	1.47719	1.15965e-14	0.796469	1.76413e-08	0.0128031	0.94271	143.08	5.4248e-27
	msh6	nfatc4	dab2	0.0640674	8.49666e-09	1.1014	6.68151e-07	0.91219	6.08898e-14	-0.589069	0.00024711	143.075	5.43685e-27
	taf5l	zic2	krt18	0.254087	1.20057e-08	0.767602	0.000809196	0.857479	9.39949e-11	0.857479	9.39949e-11	143.066	5.46204e-27
	pou5f1	klf10	p4ha1	0.221354	3.44138e-07	1.17376	2.17476e-11	0.896676	7.33492e-13	0.410764	0.0158155	143.043	5.52231e-27
	gnas	id2	igf2	0.0908856	1.51028e-07	1.05762	1.29028e-08	-0.87163	1.96167e-11	-0.710533	2.50214e-06	142.849	6.05953e-27
	shmt2	peg3	igf2	0.0410203	4.13452e-07	-1.17448	2.54388e-14	0.686197	7.46765e-06	-0.725295	1.21977e-06	142.846	6.06892e-27
	prmt5	myb	sepp1	0.146188	9.88646e-08	1.54257	7.26879e-17	0.786356	3.54265e-08	0.151165	0.393445	142.757	6.33349e-27
	pou5f1	nr1d1	ctsh	0.574718	7.4718e-14	0.885956	1.35845e-05	0.896676	7.33492e-13	0.260297	0.137075	142.72	6.44782e-27
	gnas	zfp948	h19	0.056499	2.07392e-08	0.600132	0.0129645	-0.87163	1.96167e-11	-0.87163	1.96167e-11	142.692	6.53349e-27
	kansl2	mybl2	zfp42	0.199144	7.36517e-08	-0.353294	8.27541e-06	0.760915	1.75558e-07	0.894357	1.02846e-12	142.569	6.93132e-27
	hells	zfp954	igf2	0.066476	2.40777e-08	0.768757	0.000922764	0.860204	7.04465e-11	0.860204	7.04465e-11	142.565	6.94421e-27
	gart	zfy1	ttr	0.120783	4.96705e-10	0.764296	0.000326626	0.834959	8.28743e-10	0.834959	8.28743e-10	142.544	7.01453e-27
	trmt10a	mybl2	zfp42	0.199144	7.36517e-08	-0.485118	8.99026e-08	0.665712	1.73528e-05	0.894357	1.02846e-12	142.426	7.42102e-27
	mef2a	zic2	h19	0.108874	2.64111e-12	-0.708791	0.000194393	-0.798465	1.53026e-08	-0.798465	1.53026e-08	142.392	7.54457e-27
	ubr5	klf5	ctsh	0.063884	2.79037e-07	-0.92663	5.49131e-05	0.890407	1.79678e-12	0.815098	4.38501e-09	142.384	7.57476e-27
	actl6a	zscan26	srgn	0.117415	1.0511e-09	-0.904302	8.37863e-05	0.830862	1.18917e-09	0.830862	1.18917e-09	142.321	7.80382e-27
	actl6a	zscan26	srgn	0.117415	1.0511e-09	-0.904302	8.37863e-05	0.830862	1.18917e-09	0.830862	1.18917e-09	142.321	7.80382e-27
	pou5f1	nr1d1	dab2	0.0517217	3.39173e-13	0.952399	3.69005e-06	0.896676	7.33492e-13	0.260297	0.137075	142.301	7.88176e-27
	usp7	tcf12	col4a2	0.647045	5.05078e-08	-0.640435	0.00113041	0.900981	3.83246e-13	-0.811623	5.75103e-09	142.301	7.88192e-27
	dpy30	zfp948	col4a2	0.127699	7.11209e-12	-0.953185	4.44201e-05	0.794603	2.0121e-08	0.794603	2.0121e-08	142.268	8.00566e-27
	dppa2	zkscan3	ctsh	0.0918359	8.76488e-08	-0.584556	0.0114148	0.876224	1.13321e-11	0.876224	1.13321e-11	142.259	8.04029e-27
	dppa2	zkscan3	spink3	0.182458	4.76503e-07	-0.579276	0.00214032	0.876224	1.13321e-11	0.876224	1.13321e-11	142.221	8.18948e-27
	nop2	myb	sepp1	0.146188	9.88646e-08	1.56029	2.96913e-17	0.767922	1.15269e-07	0.151165	0.393445	142.188	8.31888e-27
	pou5f1	zfp444	dab2	0.149156	2.41918e-11	1.1812	1.08034e-08	0.896676	7.33492e-13	-0.0665421	0.708475	142.148	8.47981e-27
	pou5f1	zfp444	ctsh	0.0678338	2.46636e-12	1.15117	1.10893e-07	0.896676	7.33492e-13	-0.0665421	0.708475	142.057	8.85718e-27
	pou5f1	zfp444	lgmn	0.151781	1.42815e-09	1.26008	1.91625e-10	0.896676	7.33492e-13	-0.0665421	0.708475	142.056	8.86238e-27
	pou5f1	nr1d2	nr0b1	0.14954	1.88302e-08	-0.932858	2.80869e-06	0.896676	7.33492e-13	0.702195	3.68349e-06	142.046	8.90292e-27
	eed	stat4	app	0.0739999	3.73478e-07	1.1	4.48752e-09	0.875855	1.18515e-11	0.687048	7.20036e-06	142.045	8.91047e-27
	gart	zscan26	srgn	0.117415	1.0511e-09	-0.872598	0.000201751	0.834959	8.28743e-10	0.834959	8.28743e-10	142.008	9.06724e-27
	gart	zscan26	srgn	0.117415	1.0511e-09	-0.872598	0.000201751	0.834959	8.28743e-10	0.834959	8.28743e-10	142.008	9.06724e-27
	kat2b	myb	sepp1	0.146188	9.88646e-08	1.41546	1.99957e-12	0.889863	1.93727e-12	0.151165	0.393445	141.94	9.36721e-27
	taf5l	klf2	zfp42	0.0795692	1.32813e-07	-0.17589	0.00155767	0.857479	9.39949e-11	0.879236	7.81476e-12	141.923	9.44367e-27
	rnmt	zfp948	ctsh	0.087947	6.88439e-11	-0.957528	3.7741e-05	0.807643	7.7932e-09	0.807643	7.7932e-09	141.848	9.79116e-27
	taf5l	zfp948	krt18	0.379294	3.77725e-09	-0.662378	0.00499029	0.857479	9.39949e-11	0.857479	9.39949e-11	141.74	1.031e-26
	etf1	mybl2	zfp42	0.199144	7.36517e-08	-0.378746	1.10753e-06	0.715145	2.00861e-06	0.894357	1.02846e-12	141.717	1.04269e-26
	hells	zic5	h19	0.343161	8.26537e-09	0.602891	0.00417688	0.860204	7.04465e-11	0.860204	7.04465e-11	141.683	1.05941e-26
	rnmt	zic5	app	0.101034	4.99239e-07	1.25654	5.75465e-09	0.807643	7.7932e-09	0.807643	7.7932e-09	141.647	1.07811e-26
	asf1b	sall2	h19	0.0628219	1.13061e-11	1.40465	5.8796e-12	0.771859	9.04216e-08	-0.372218	0.030176	141.569	1.1189e-26
	pole4	zfy1	ttr	0.120783	4.96705e-10	0.884427	6.77924e-05	0.822932	2.32966e-09	0.822932	2.32966e-09	141.554	1.12701e-26
	gmnn	esrrb	zfp42	0.124986	5.07908e-08	-0.154029	0.000876068	0.722635	1.39299e-06	0.927778	2.99314e-15	141.524	1.14337e-26
	ilf3	mybl2	zfp42	0.199144	7.36517e-08	-0.559238	3.35318e-08	0.626569	7.35765e-05	0.894357	1.02846e-12	141.51	1.1514e-26
	pml	zscan26	dab2	0.103165	6.04773e-11	-0.853925	0.000325924	0.819482	3.08952e-09	0.819482	3.08952e-09	141.496	1.15885e-26
	pml	zscan26	dab2	0.103165	6.04773e-11	-0.853925	0.000325924	0.819482	3.08952e-09	0.819482	3.08952e-09	141.496	1.15885e-26
	usp7	dbp	p4ha1	0.0816038	6.92453e-11	1.04052	7.67e-09	0.900981	3.83246e-13	0.0128031	0.94271	141.457	1.18092e-26
	msh6	myb	sepp1	0.146188	9.88646e-08	1.35498	8.13383e-11	0.91219	6.08898e-14	0.151165	0.393445	141.449	1.18541e-26
	msh6	six4	nr0b1	0.179073	1.46674e-07	-1.28176	1.71202e-09	0.91219	6.08898e-14	0.422263	0.0128578	141.408	1.20868e-26
	gnas	zkscan3	spink3	0.182458	4.76503e-07	0.718476	0.00108624	-0.87163	1.96167e-11	-0.87163	1.96167e-11	141.382	1.2239e-26
	wbscr27	tfcp2l1	h19	0.0444753	2.4423e-08	1.51959	2.61753e-16	-0.46451	0.00564714	0.692676	5.63939e-06	141.338	1.24984e-26
	gart	zfp948	rasgrp2	0.102775	9.87567e-08	1.06393	3.01169e-06	0.834959	8.28743e-10	0.834959	8.28743e-10	141.332	1.25388e-26
	msh6	tfcp2l1	dab2	0.046049	6.40181e-09	-0.809772	9.30398e-05	0.91219	6.08898e-14	0.692676	5.63939e-06	141.329	1.25536e-26
	ftsj3	zfp948	ctsh	0.087947	6.88439e-11	-0.935756	6.4466e-05	0.809432	6.80423e-09	0.809432	6.80423e-09	141.32	1.26093e-26
	nsun2	zscan26	dab2	0.103165	6.04773e-11	-0.889682	0.000166025	0.814479	4.60412e-09	0.814479	4.60412e-09	141.25	1.30423e-26
	nsun2	zscan26	dab2	0.103165	6.04773e-11	-0.889682	0.000166025	0.814479	4.60412e-09	0.814479	4.60412e-09	141.25	1.30423e-26
	kat2b	irf1	app	0.308725	3.85145e-10	1.16583	7.36104e-10	0.889863	1.93727e-12	-0.152361	0.389668	141.239	1.31112e-26
	eed	zfp948	ttr	0.204734	4.55441e-07	-0.676104	0.00335667	0.875855	1.18515e-11	0.875855	1.18515e-11	141.232	1.31528e-26
	pou5f1	nfkb1	zfp42	0.31484	3.82092e-07	1.23305	2.33645e-11	0.896676	7.33492e-13	-0.362464	0.0351443	141.093	1.40556e-26
	ubr5	nr6a1	h19	0.0854321	2.49545e-11	1.21749	2.57883e-08	0.890407	1.79678e-12	-0.225521	0.199698	141.087	1.41011e-26
	ncoa3	esrrb	klf2	0.0375596	2.50161e-07	-0.15327	1.59943e-05	0.661941	2.01255e-05	0.927778	2.99314e-15	141.001	1.46923e-26
	usp7	id2	igf2	0.0908856	1.51028e-07	-0.850342	1.67686e-06	0.900981	3.83246e-13	-0.710533	2.50214e-06	140.986	1.47992e-26
	pole4	zic5	app	0.101034	4.99239e-07	1.1615	9.18771e-08	0.822932	2.32966e-09	0.822932	2.32966e-09	140.936	1.51546e-26
	trmt10b	esrrb	zfp42	0.124986	5.07908e-08	-0.127782	0.00998812	0.761967	1.64965e-07	0.927778	2.99314e-15	140.924	1.52447e-26
	nsun2	zscan12	ctsh	0.0922018	4.47521e-10	-0.956984	2.66057e-05	0.814479	4.60412e-09	0.814479	4.60412e-09	140.909	1.53558e-26
	hells	klf9	nr0b1	0.0483227	2.76614e-07	-0.184232	0.207641	0.860204	7.04465e-11	0.91189	6.41686e-14	140.852	1.57777e-26
	usp7	klf5	dab2	0.0251921	2.99667e-08	-0.63721	0.00545659	0.900981	3.83246e-13	0.815098	4.38501e-09	140.739	1.6659e-26
	hcfc1	myb	nr0b1	0.0385605	4.52748e-08	-1.59149	3.78968e-18	0.699464	4.16924e-06	0.151165	0.393445	140.691	1.70453e-26
	dppa2	sox4	spink3	0.208135	1.06676e-07	-1.00768	8.02763e-07	0.876224	1.13321e-11	-0.752061	2.92885e-07	140.671	1.72062e-26
	usp7	trps1	fbxo15	0.0164099	3.74103e-11	1.02544	7.28006e-07	0.900981	3.83246e-13	0.37748	0.027744	140.634	1.75169e-26
	wbscr27	tfcp2l1	dab2	0.046049	6.40181e-09	1.41856	1.43454e-15	-0.46451	0.00564714	0.692676	5.63939e-06	140.614	1.76839e-26
	taf5l	zfp948	rbp4	0.0552594	5.82874e-08	-0.801205	0.000578019	0.857479	9.39949e-11	0.857479	9.39949e-11	140.579	1.79849e-26
	prmt7	esrrb	klf2	0.0375596	2.50161e-07	-0.170977	0.000640645	0.737584	6.47114e-07	0.927778	2.99314e-15	140.495	1.87223e-26
	msh6	irf1	nrk	0.0340381	2.26046e-09	1.25604	5.95694e-09	0.91219	6.08898e-14	-0.152361	0.389668	140.437	1.92463e-26
	pole4	zscan26	srgn	0.117415	1.0511e-09	-0.880018	5.75172e-05	0.822932	2.32966e-09	0.822932	2.32966e-09	140.384	1.97437e-26
	pole4	zscan26	srgn	0.117415	1.0511e-09	-0.880018	5.75172e-05	0.822932	2.32966e-09	0.822932	2.32966e-09	140.384	1.97437e-26
	1700071k01rik	dbp	lgmn	0.207069	9.79596e-10	1.47634	2.02024e-14	0.796469	1.76413e-08	0.0128031	0.94271	140.378	1.98017e-26
	usp7	irf1	nrk	0.0340381	2.26046e-09	1.29942	9.76249e-10	0.900981	3.83246e-13	-0.152361	0.389668	140.375	1.98267e-26
	ubr5	cdc5l	e130012a19rik	0.127007	1.96553e-07	-0.256952	0.0186971	0.890407	1.79678e-12	0.862837	5.30067e-11	140.255	2.10038e-26
	pou5f1	foxm1	dab2	0.119117	1.37937e-11	1.19166	6.20258e-08	0.896676	7.33492e-13	-0.0967735	0.586128	140.155	2.20268e-26
	sap30	eomes	h19	0.101243	1.71272e-07	1.43317	7.42531e-16	0.71301	2.2248e-06	-0.528904	0.00130018	140.155	2.20294e-26
	ftsj3	tcf12	col4a2	0.647045	5.05078e-08	-0.929506	1.8945e-07	0.809432	6.80423e-09	-0.811623	5.75103e-09	140.12	2.24058e-26
	gnas	jarid2	krt18	0.0278308	1.03153e-07	0.389281	0.0778344	-0.87163	1.96167e-11	0.888277	2.40644e-12	140.095	2.2668e-26
	ubr5	sox3	h19	0.213886	6.58207e-11	1.23487	1.37337e-08	0.890407	1.79678e-12	-0.209651	0.234039	140.09	2.2732e-26
	gart	zfp948	rbp4	0.0552594	5.82874e-08	-1.01048	9.49606e-06	0.834959	8.28743e-10	0.834959	8.28743e-10	140.089	2.27333e-26
	brd8	esrrb	zfp42	0.124986	5.07908e-08	-0.217296	1.0372e-05	0.589296	0.000245413	0.927778	2.99314e-15	140.054	2.31233e-26
	hat1	klf2	zfp42	0.0795692	1.32813e-07	-0.241322	4.91409e-07	0.734061	7.78804e-07	0.879236	7.81476e-12	140.002	2.37097e-26
	dppa2	rfx5	rhou	0.0756347	6.54467e-08	1.4396	8.43405e-13	0.876224	1.13321e-11	0.083998	0.63671	139.996	2.37698e-26
	pole4	id2	igf2	0.0908856	1.51028e-07	-1.06116	4.63087e-10	0.822932	2.32966e-09	-0.710533	2.50214e-06	139.95	2.43079e-26
	gart	zfp948	plod2	0.0725048	3.882e-09	-0.89074	0.00015338	0.834959	8.28743e-10	0.834959	8.28743e-10	139.943	2.43798e-26
	ftsj3	rere	spink3	0.0493681	1.75378e-07	-1.49435	2.65619e-14	0.809432	6.80423e-09	-0.421958	0.0129296	139.939	2.44302e-26
	taf5l	zfp948	app	0.0928648	1.40517e-08	-0.704604	0.00332026	0.857479	9.39949e-11	0.857479	9.39949e-11	139.928	2.45658e-26
	pole4	zfp948	rbp4	0.0552594	5.82874e-08	-1.0918	1.32093e-06	0.822932	2.32966e-09	0.822932	2.32966e-09	139.9	2.4889e-26
	prmt5	peg3	igf2	0.0410203	4.13452e-07	-1.0143	2.41261e-11	0.786356	3.54265e-08	-0.725295	1.21977e-06	139.838	2.564e-26
	ftsj3	zscan26	dab2	0.103165	6.04773e-11	-0.892104	0.000154586	0.809432	6.80423e-09	0.809432	6.80423e-09	139.83	2.57421e-26
	ftsj3	zscan26	dab2	0.103165	6.04773e-11	-0.892104	0.000154586	0.809432	6.80423e-09	0.809432	6.80423e-09	139.83	2.57421e-26
	prmt5	tcf12	col4a2	0.647045	5.05078e-08	-0.912676	4.20933e-08	0.786356	3.54265e-08	-0.811623	5.75103e-09	139.828	2.57606e-26
	msh6	irf1	h19	0.237453	5.74613e-11	1.14189	3.22133e-07	0.91219	6.08898e-14	-0.152361	0.389668	139.801	2.61039e-26
	exosc10	mybl2	zfp42	0.199144	7.36517e-08	-0.421	4.66344e-08	0.610187	0.000127282	0.894357	1.02846e-12	139.754	2.66974e-26
	nfu1	klf9	nr0b1	0.0483227	2.76614e-07	-0.512663	0.000888955	0.789285	2.90602e-08	0.91189	6.41686e-14	139.715	2.72044e-26
	brca1	mybl2	zfp42	0.199144	7.36517e-08	-0.51266	3.22411e-07	0.663663	1.8813e-05	0.894357	1.02846e-12	139.711	2.72563e-26
	dpy30	zfp944	ctsh	0.191473	4.0421e-12	0.860779	0.000284322	0.794603	2.0121e-08	0.794603	2.0121e-08	139.685	2.75873e-26
	taf5l	zfp948	rasgrp2	0.102775	9.87567e-08	0.810183	0.000556042	0.857479	9.39949e-11	0.857479	9.39949e-11	139.602	2.8715e-26
	taf5l	zfp948	h19	0.056499	2.07392e-08	-0.722864	0.00276641	0.857479	9.39949e-11	0.857479	9.39949e-11	139.514	2.99459e-26
	kat6b	zscan26	krt18	0.0260729	4.8875e-08	0.989471	1.95068e-05	0.836381	7.29431e-10	0.836381	7.29431e-10	139.513	2.99672e-26
	kat6b	zscan26	krt18	0.0260729	4.8875e-08	0.989471	1.95068e-05	0.836381	7.29431e-10	0.836381	7.29431e-10	139.513	2.99672e-26
	pou5f1	dbp	ctsh	0.0267307	2.13858e-10	1.27028	3.46776e-09	0.896676	7.33492e-13	0.0128031	0.94271	139.491	3.02799e-26
	trim24	klf9	nr0b1	0.0483227	2.76614e-07	-0.381455	0.00863037	0.818274	3.40564e-09	0.91189	6.41686e-14	139.456	3.07832e-26
	baz2a	esrrb	zfp42	0.124986	5.07908e-08	-0.169096	5.48396e-05	0.631128	6.28171e-05	0.927778	2.99314e-15	139.449	3.08961e-26
	taf5l	zic2	app	0.107101	2.62539e-08	0.721371	0.00228067	0.857479	9.39949e-11	0.857479	9.39949e-11	139.429	3.11959e-26
	ftsj3	cdip1	h19	0.134379	3.81028e-07	-1.27549	9.47683e-10	0.809432	6.80423e-09	-0.756968	2.21136e-07	139.375	3.20037e-26
	pou5f1	cntf	krt18	0.392573	2.22045e-16	0.708739	0.00352031	0.896676	7.33492e-13	0.0104505	0.953224	139.363	3.21843e-26
	etf1	peg3	igf2	0.0410203	4.13452e-07	-1.00628	5.43627e-13	0.715145	2.00861e-06	-0.725295	1.21977e-06	139.348	3.24185e-26
	nsun2	zfy1	ttr	0.120783	4.96705e-10	0.903958	5.23797e-05	0.814479	4.60412e-09	0.814479	4.60412e-09	139.345	3.24653e-26
	upf1	mybl2	zfp42	0.199144	7.36517e-08	-0.655192	2.88544e-09	0.500183	0.00259235	0.894357	1.02846e-12	139.291	3.33155e-26
	msh6	irf1	car4	0.150178	4.88942e-11	1.05967	4.91293e-07	0.91219	6.08898e-14	-0.152361	0.389668	139.28	3.3504e-26
	pole4	zfp948	spink3	0.04746	9.99484e-10	-0.897112	0.000105597	0.822932	2.32966e-09	0.822932	2.32966e-09	139.269	3.36652e-26
	kat6b	zic5	h19	0.343161	8.26537e-09	0.807872	0.000132015	0.836381	7.29431e-10	0.836381	7.29431e-10	139.243	3.41013e-26
	gart	zfp948	spink3	0.04746	9.99484e-10	-0.765923	0.000847445	0.834959	8.28743e-10	0.834959	8.28743e-10	139.239	3.41672e-26
	phf20	esrrb	zfp42	0.124986	5.07908e-08	-0.138409	0.00148922	0.709818	2.58774e-06	0.927778	2.99314e-15	139.224	3.43989e-26
	kat6b	klf2	zfp42	0.0795692	1.32813e-07	-0.213293	0.000810217	0.836381	7.29431e-10	0.879236	7.81476e-12	139.133	3.59456e-26
	usp7	peg3	igf2	0.0410203	4.13452e-07	-0.575972	3.19937e-06	0.900981	3.83246e-13	-0.725295	1.21977e-06	139.116	3.62244e-26
	pou5f1	trps1	esrrb	0.0657506	1.08871e-10	0.999834	2.80272e-07	0.896676	7.33492e-13	0.37748	0.027744	139.108	3.63694e-26
	1700071k01rik	dbp	dab2	0.0679605	5.59597e-12	1.37042	6.69931e-12	0.796469	1.76413e-08	0.0128031	0.94271	139.1	3.65105e-26
	ubr5	six4	nr0b1	0.179073	1.46674e-07	-1.29704	1.94787e-10	0.890407	1.79678e-12	0.422263	0.0128578	138.986	3.85591e-26
	kat6b	klf9	nr0b1	0.0483227	2.76614e-07	-0.237507	0.0514732	0.836381	7.29431e-10	0.91189	6.41686e-14	138.967	3.89166e-26
	sp2	mybl2	zfp42	0.199144	7.36517e-08	-0.450271	3.34778e-06	0.709005	2.68851e-06	0.894357	1.02846e-12	138.921	3.97735e-26
	dppa2	tsc22d1	ctsh	0.514394	3.46547e-08	-1.36201	3.76553e-11	0.876224	1.13321e-11	-0.344112	0.046286	138.913	3.99233e-26
	usp7	six4	nr0b1	0.179073	1.46674e-07	-1.2678	9.52233e-10	0.900981	3.83246e-13	0.422263	0.0128578	138.902	4.01346e-26
	cbx2	esrrb	dab2	0.0357735	1.74716e-07	0.775449	2.31423e-06	-0.559227	0.000585681	0.927778	2.99314e-15	138.843	4.1282e-26
	eed	smad2	plin2	0.0533475	2.69515e-07	-1.44197	4.00259e-13	0.875855	1.18515e-11	-0.102857	0.562683	138.814	4.18717e-26
	nfyc	myb	nr0b1	0.0385605	4.52748e-08	-1.65748	5.87738e-21	0.454463	0.00693159	0.151165	0.393445	138.796	4.22236e-26
	pou5f1	ubp1	dab2	0.106756	1.57444e-11	-1.03836	6.05934e-07	0.896676	7.33492e-13	0.28366	0.104006	138.791	4.23402e-26
	usp7	sox4	spink3	0.208135	1.06676e-07	-0.85778	6.08232e-05	0.900981	3.83246e-13	-0.752061	2.92885e-07	138.789	4.23685e-26
	pou5f1	klf5	nr0b1	0.0246366	1.29396e-07	0.410486	0.00176616	0.896676	7.33492e-13	0.815098	4.38501e-09	138.771	4.27445e-26
	wbscr22	myb	nr0b1	0.0385605	4.52748e-08	-1.63611	2.72437e-20	0.521837	0.00154945	0.151165	0.393445	138.725	4.36843e-26
	ash2l	nr6a1	h19	0.0854321	2.49545e-11	1.14851	2.19598e-11	0.808834	7.12085e-09	-0.225521	0.199698	138.654	4.52025e-26
	nop2	peg3	igf2	0.0410203	4.13452e-07	-1.0237	1.3715e-11	0.767922	1.15269e-07	-0.725295	1.21977e-06	138.608	4.62027e-26
	rcc1	mybl2	zfp42	0.199144	7.36517e-08	-0.332097	7.91099e-07	0.671917	1.35343e-05	0.894357	1.02846e-12	138.574	4.69654e-26
	syncrip	myb	nr0b1	0.0385605	4.52748e-08	-1.62305	3.75659e-19	0.611594	0.000121576	0.151165	0.393445	138.568	4.7105e-26
	dppa2	rhox6	dab2	0.11828	3.54902e-07	-1.39146	1.26072e-11	0.876224	1.13321e-11	-0.409827	0.0160797	138.564	4.72017e-26
	dpy30	zfp948	ctsh	0.087947	6.88439e-11	-0.970655	2.94617e-05	0.794603	2.0121e-08	0.794603	2.0121e-08	138.549	4.7526e-26
	usp7	irf1	podxl	0.0458812	4.31313e-09	1.29047	1.2862e-09	0.900981	3.83246e-13	-0.152361	0.389668	138.531	4.79313e-26
	hells	myb	sepp1	0.146188	9.88646e-08	1.44051	3.04853e-13	0.860204	7.04465e-11	0.151165	0.393445	138.515	4.83132e-26
	egr1	esrrb	zfp42	0.124986	5.07908e-08	0.209485	6.0174e-09	-0.0152084	0.93197	0.927778	2.99314e-15	138.474	4.92649e-26
	prdm5	mybl2	zfp42	0.199144	7.36517e-08	-0.548923	1.28004e-08	0.542743	0.00091195	0.894357	1.02846e-12	138.401	5.10159e-26
	dek	peg3	igf2	0.0410203	4.13452e-07	-1.03291	8.86007e-15	0.595871	0.000200574	-0.725295	1.21977e-06	138.374	5.16775e-26
	vegfa	myb	nr0b1	0.0385605	4.52748e-08	1.55493	1.445e-17	-0.703181	3.52135e-06	0.151165	0.393445	138.352	5.22392e-26
	gart	zfp948	podxl	0.0471228	2.16066e-07	-0.950677	6.19929e-06	0.834959	8.28743e-10	0.834959	8.28743e-10	138.322	5.29872e-26
	usp7	nr1i3	igf2	0.106214	1.19904e-13	0.910852	0.00010286	0.900981	3.83246e-13	-0.22788	0.194911	138.319	5.30604e-26
	kat2b	sox3	h19	0.213886	6.58207e-11	1.06619	3.20738e-08	0.889863	1.93727e-12	-0.209651	0.234039	138.243	5.50372e-26
	meg3	esrrb	klf2	0.0375596	2.50161e-07	0.152762	0.00248664	-0.741713	5.18909e-07	0.927778	2.99314e-15	138.224	5.55321e-26
	kat6b	zscan21	srgn	0.0312451	1.54071e-08	0.901972	0.000120079	0.836381	7.29431e-10	0.836381	7.29431e-10	138.187	5.65332e-26
	pou5f1	klf5	ctsh	0.063884	2.79037e-07	-0.762926	0.00116557	0.896676	7.33492e-13	0.815098	4.38501e-09	138.065	5.99216e-26
	msh6	klf5	nr0b1	0.0246366	1.29396e-07	0.28267	0.0306359	0.91219	6.08898e-14	0.815098	4.38501e-09	138.042	6.05988e-26
	gart	zic5	app	0.101034	4.99239e-07	1.06243	3.10205e-06	0.834959	8.28743e-10	0.834959	8.28743e-10	138.032	6.0884e-26
	etf1	tcf12	col4a2	0.647045	5.05078e-08	-1.1288	1.84104e-09	0.715145	2.00861e-06	-0.811623	5.75103e-09	138.012	6.14592e-26
	msh6	sox4	srgn	0.274031	2.46522e-07	0.793615	0.000244981	0.91219	6.08898e-14	-0.752061	2.92885e-07	138.007	6.16172e-26
	pou5f1	cdip1	h19	0.134379	3.81028e-07	-0.97834	1.80268e-05	0.896676	7.33492e-13	-0.756968	2.21136e-07	137.939	6.36466e-26
	gart	zic2	app	0.107101	2.62539e-08	0.924192	6.21795e-05	0.834959	8.28743e-10	0.834959	8.28743e-10	137.926	6.40334e-26
	kdm5b	klf2	zfp42	0.0795692	1.32813e-07	-0.390613	5.83912e-07	0.715105	2.01244e-06	0.879236	7.81476e-12	137.758	6.94039e-26
	pml	zscan26	srgn	0.117415	1.0511e-09	-0.899897	0.000125284	0.819482	3.08952e-09	0.819482	3.08952e-09	137.698	7.14366e-26
	pml	zscan26	srgn	0.117415	1.0511e-09	-0.899897	0.000125284	0.819482	3.08952e-09	0.819482	3.08952e-09	137.698	7.14366e-26
	dnajc2	peg3	igf2	0.0410203	4.13452e-07	-1.07851	3.16578e-12	0.733271	8.11502e-07	-0.725295	1.21977e-06	137.637	7.35366e-26
	usp7	trps1	klf2	0.0964819	2.11626e-09	1.07959	5.78046e-08	0.900981	3.83246e-13	0.37748	0.027744	137.629	7.38137e-26
	pole4	klf9	nr0b1	0.0483227	2.76614e-07	-0.30909	0.0321098	0.822932	2.32966e-09	0.91189	6.41686e-14	137.588	7.52834e-26
	gnas	myb	sepp1	0.146188	9.88646e-08	-1.42071	1.74132e-12	-0.87163	1.96167e-11	0.151165	0.393445	137.587	7.53338e-26
	dppa2	six4	nr0b1	0.179073	1.46674e-07	-1.3116	6.4104e-11	0.876224	1.13321e-11	0.422263	0.0128578	137.526	7.75717e-26
	sap30	mybl2	zfp42	0.199144	7.36517e-08	-0.354585	8.27789e-06	0.71301	2.2248e-06	0.894357	1.02846e-12	137.489	7.89286e-26
	gart	zfy1	gata6	0.156969	1.32521e-07	0.977409	1.54189e-05	0.834959	8.28743e-10	0.834959	8.28743e-10	137.477	7.93812e-26
	rnmt	nr1i3	igf2	0.106214	1.19904e-13	1.24353	7.73632e-09	0.807643	7.7932e-09	-0.22788	0.194911	137.469	7.96867e-26
	kat7	esrrb	zfp42	0.124986	5.07908e-08	-0.147187	0.00442298	0.714097	2.11216e-06	0.927778	2.99314e-15	137.453	8.0292e-26
	prmt7	esrrb	dab2	0.0357735	1.74716e-07	-0.613111	0.00420664	0.737584	6.47114e-07	0.927778	2.99314e-15	137.449	8.04729e-26
	kpna2	klf9	nr0b1	0.0483227	2.76614e-07	-0.32848	0.019567	0.815778	4.15569e-09	0.91189	6.41686e-14	137.421	8.15415e-26
	lrwd1	klf2	zfp42	0.0795692	1.32813e-07	-0.264927	2.08141e-05	0.776379	6.80168e-08	0.879236	7.81476e-12	137.385	8.2949e-26
	mtf2	klf9	nr0b1	0.0483227	2.76614e-07	-0.314545	0.0261502	0.818952	3.22457e-09	0.91189	6.41686e-14	137.349	8.44265e-26
	pou5f1	sox4	spink3	0.208135	1.06676e-07	-0.91897	6.67518e-05	0.896676	7.33492e-13	-0.752061	2.92885e-07	137.305	8.62087e-26
	ubr5	zfp422	marcks	0.136929	4.72706e-07	-0.534153	7.12321e-08	0.890407	1.79678e-12	-0.655195	2.61046e-05	137.241	8.88814e-26
	pml	zfp948	rasgrp2	0.102775	9.87567e-08	1.0845	1.68952e-06	0.819482	3.08952e-09	0.819482	3.08952e-09	137.224	8.95961e-26
	sin3a	klf2	zfp42	0.0795692	1.32813e-07	-0.220953	3.96897e-05	0.784814	3.92715e-08	0.879236	7.81476e-12	137.193	9.09481e-26
	syncrip	peg3	igf2	0.0410203	4.13452e-07	-1.01942	2.66189e-14	0.611594	0.000121576	-0.725295	1.21977e-06	137.175	9.17192e-26
	eed	nr1i3	igf2	0.106214	1.19904e-13	1.03819	5.90456e-06	0.875855	1.18515e-11	-0.22788	0.194911	137.171	9.18987e-26
	kat2b	trps1	esrrb	0.0657506	1.08871e-10	1.04841	2.81389e-07	0.889863	1.93727e-12	0.37748	0.027744	137.158	9.24978e-26
	kat6b	zic2	pim2	0.0758748	1.09553e-08	-0.598747	0.000283029	0.836381	7.29431e-10	0.836381	7.29431e-10	137.154	9.26705e-26
	thumpd3	klf9	nr0b1	0.0483227	2.76614e-07	-0.431776	0.0106844	0.806046	8.78644e-09	0.91189	6.41686e-14	137.134	9.35593e-26
	usp7	foxm1	dab2	0.119117	1.37937e-11	1.11624	5.41167e-07	0.900981	3.83246e-13	-0.0967735	0.586128	137.121	9.41229e-26
	pou5f1	trps1	klf2	0.0964819	2.11626e-09	1.06989	3.93944e-08	0.896676	7.33492e-13	0.37748	0.027744	137.098	9.51832e-26
	cyp51	esrrb	klf2	0.0375596	2.50161e-07	0.203078	1.3676e-08	-0.242317	0.16735	0.927778	2.99314e-15	137.078	9.61026e-26
	ftsj3	zscan12	ctsh	0.0922018	4.47521e-10	-0.909037	8.54736e-05	0.809432	6.80423e-09	0.809432	6.80423e-09	137.012	9.91727e-26
	nfu1	zfp944	ctsh	0.191473	4.0421e-12	0.827589	0.000519345	0.789285	2.90602e-08	0.789285	2.90602e-08	137.01	9.92729e-26
	nfu1	eomes	h19	0.101243	1.71272e-07	1.34909	2.78647e-13	0.789285	2.90602e-08	-0.528904	0.00130018	136.976	1.00901e-25
	kat2b	klf5	dab2	0.0251921	2.99667e-08	-0.658039	0.00710636	0.889863	1.93727e-12	0.815098	4.38501e-09	136.97	1.01213e-25
	1700071k01rik	myb	sepp1	0.146188	9.88646e-08	1.51133	2.65825e-15	0.796469	1.76413e-08	0.151165	0.393445	136.953	1.0202e-25
	gnas	klf5	dab2	0.0251921	2.99667e-08	0.765282	0.000710824	-0.87163	1.96167e-11	0.815098	4.38501e-09	136.944	1.02459e-25
	taf5l	zfp948	ttr	0.204734	4.55441e-07	-0.812861	0.000456541	0.857479	9.39949e-11	0.857479	9.39949e-11	136.939	1.02712e-25
	dppa2	e2f6	col4a2	0.186015	3.66406e-08	-0.92943	3.51023e-06	0.876224	1.13321e-11	-0.724564	1.26528e-06	136.931	1.03091e-25
	msh6	irf1	igf2	0.104736	2.26165e-09	1.15096	3.45921e-08	0.91219	6.08898e-14	-0.152361	0.389668	136.918	1.0374e-25
	msh6	zfp422	marcks	0.136929	4.72706e-07	-0.573824	2.47091e-06	0.91219	6.08898e-14	-0.655195	2.61046e-05	136.918	1.03756e-25
	lsm1	mybl2	zfp42	0.199144	7.36517e-08	-0.334219	9.11323e-06	0.708508	2.75184e-06	0.894357	1.02846e-12	136.872	1.06057e-25
	ubr5	trps1	esrrb	0.0657506	1.08871e-10	1.04407	3.62511e-07	0.890407	1.79678e-12	0.37748	0.027744	136.802	1.09677e-25
	dppa2	cdip1	h19	0.134379	3.81028e-07	-1.05287	2.09665e-06	0.876224	1.13321e-11	-0.756968	2.21136e-07	136.767	1.11517e-25
	usp7	e2f6	col4a2	0.186015	3.66406e-08	-0.714664	0.000114053	0.900981	3.83246e-13	-0.724564	1.26528e-06	136.743	1.12822e-25
	kpna2	zscan21	srgn	0.0312451	1.54071e-08	0.978209	7.63788e-06	0.815778	4.15569e-09	0.815778	4.15569e-09	136.737	1.13132e-25
	loc100046628	myb	nr0b1	0.0385605	4.52748e-08	-1.56785	1.35988e-17	0.683445	8.39588e-06	0.151165	0.393445	136.735	1.13214e-25
	gnas	nr1d2	nr0b1	0.14954	1.88302e-08	0.826757	1.53236e-06	-0.87163	1.96167e-11	0.702195	3.68349e-06	136.686	1.15938e-25
	gart	nr1i3	igf2	0.106214	1.19904e-13	1.17481	1.07807e-07	0.834959	8.28743e-10	-0.22788	0.194911	136.683	1.16101e-25
	pou5f1	cdx4	igf2	0.220577	6.39377e-13	1.03985	5.0632e-06	0.896676	7.33492e-13	0.0270135	0.879463	136.682	1.16116e-25
	mtf2	zfy1	cubn	0.0536206	2.51441e-10	-0.765653	0.000798935	0.818952	3.22457e-09	0.818952	3.22457e-09	136.682	1.1614e-25
	taf5l	zic2	spink3	0.109792	1.70333e-07	0.651291	0.00140648	0.857479	9.39949e-11	0.857479	9.39949e-11	136.655	1.17621e-25
	rnmt	tcf12	col4a2	0.647045	5.05078e-08	-0.81453	9.68087e-07	0.807643	7.7932e-09	-0.811623	5.75103e-09	136.586	1.21598e-25
	gart	zfp948	p4ha1	0.0580216	2.9392e-07	-1.01095	1.11677e-05	0.834959	8.28743e-10	0.834959	8.28743e-10	136.529	1.24937e-25
	ftsj3	zfy1	ttr	0.120783	4.96705e-10	0.900104	9.99097e-05	0.809432	6.80423e-09	0.809432	6.80423e-09	136.491	1.27223e-25
	rnmt	zscan5b	h19	0.0626119	3.39576e-11	0.781654	0.00112051	0.807643	7.7932e-09	0.807643	7.7932e-09	136.48	1.27932e-25
	gnas	rere	spink3	0.0493681	1.75378e-07	1.31453	5.35482e-11	-0.87163	1.96167e-11	-0.421958	0.0129296	136.419	1.31691e-25
	dnajc2	myb	sepp1	0.146188	9.88646e-08	1.54489	7.65863e-17	0.733271	8.11502e-07	0.151165	0.393445	136.39	1.3357e-25
	ftsj3	sox4	spink3	0.208135	1.06676e-07	-1.11125	1.13771e-08	0.809432	6.80423e-09	-0.752061	2.92885e-07	136.389	1.33631e-25
	pole4	rere	spink3	0.0493681	1.75378e-07	-1.4384	4.58189e-13	0.822932	2.32966e-09	-0.421958	0.0129296	136.387	1.33727e-25
	ccnb1	klf2	zfp42	0.0795692	1.32813e-07	-0.25288	6.13053e-05	0.785255	3.81331e-08	0.879236	7.81476e-12	136.382	1.34039e-25
	prmt5	zfp948	col4a2	0.127699	7.11209e-12	-0.858998	0.000274696	0.786356	3.54265e-08	0.786356	3.54265e-08	136.361	1.35389e-25
	usp7	nr6a1	h19	0.0854321	2.49545e-11	1.03152	1.29219e-06	0.900981	3.83246e-13	-0.225521	0.199698	136.348	1.36233e-25
	usp7	trps1	esrrb	0.0657506	1.08871e-10	0.976787	2.13514e-06	0.900981	3.83246e-13	0.37748	0.027744	136.345	1.36431e-25
	wbscr27	tfcp2l1	ctsh	0.0596317	3.65587e-07	1.52968	2.12923e-16	-0.46451	0.00564714	0.692676	5.63939e-06	136.339	1.36818e-25
	1700071k01rik	peg3	igf2	0.0410203	4.13452e-07	-0.954266	2.79883e-10	0.796469	1.76413e-08	-0.725295	1.21977e-06	136.33	1.37403e-25
	eed	klf5	dab2	0.0251921	2.99667e-08	-0.754655	0.00164748	0.875855	1.18515e-11	0.815098	4.38501e-09	136.271	1.41393e-25
	kat2b	irf1	nrk	0.0340381	2.26046e-09	1.26461	1.51075e-09	0.889863	1.93727e-12	-0.152361	0.389668	136.261	1.42039e-25
	asf1a	myb	nr0b1	0.0385605	4.52748e-08	-1.6406	1.25143e-20	0.427904	0.0115864	0.151165	0.393445	136.257	1.42296e-25
	chek1	mybl2	zfp42	0.199144	7.36517e-08	-0.335662	4.7791e-05	0.735549	7.20452e-07	0.894357	1.02846e-12	136.238	1.43628e-25
	pou5f1	klf15	p4ha1	0.0337929	1.69982e-07	1.12479	1.56437e-10	0.896676	7.33492e-13	0.261674	0.134934	136.22	1.44879e-25
	nsun2	zfp948	rasgrp2	0.102775	9.87567e-08	1.09421	1.28269e-06	0.814479	4.60412e-09	0.814479	4.60412e-09	136.18	1.47688e-25
	prmt3	myb	nr0b1	0.0385605	4.52748e-08	-1.46146	3.3073e-15	0.782332	4.62754e-08	0.151165	0.393445	136.149	1.49846e-25
	nsun2	zscan26	srgn	0.117415	1.0511e-09	-0.889436	0.000125412	0.814479	4.60412e-09	0.814479	4.60412e-09	136.1	1.53423e-25
	nsun2	zscan26	srgn	0.117415	1.0511e-09	-0.889436	0.000125412	0.814479	4.60412e-09	0.814479	4.60412e-09	136.1	1.53423e-25
	usp7	trps1	zfp42	0.0694292	2.37037e-10	1.02374	1.11476e-06	0.900981	3.83246e-13	0.37748	0.027744	136.089	1.54225e-25
	usp7	trps1	chchd10	0.0210208	1.6182e-09	1.02017	1.64364e-07	0.900981	3.83246e-13	0.37748	0.027744	136.076	1.55193e-25
	ash2l	klf9	nr0b1	0.0483227	2.76614e-07	-0.287592	0.0224184	0.808834	7.12085e-09	0.91189	6.41686e-14	136.072	1.55484e-25
	usp7	dbp	lgmn	0.207069	9.79596e-10	1.22802	8.04198e-09	0.900981	3.83246e-13	0.0128031	0.94271	136.063	1.56147e-25
	eed	rere	spink3	0.0493681	1.75378e-07	-1.34568	1.07091e-10	0.875855	1.18515e-11	-0.421958	0.0129296	136.041	1.57814e-25
	usp7	myb	nr0b1	0.0385605	4.52748e-08	-1.32011	4.24255e-10	0.900981	3.83246e-13	0.151165	0.393445	136.028	1.58776e-25
	pou5f1	rhox6	col4a2	0.0976688	2.4193e-07	-1.27221	1.02071e-09	0.896676	7.33492e-13	-0.409827	0.0160797	136.017	1.59625e-25
	taf5l	zfp948	podxl	0.0471228	2.16066e-07	-0.755497	0.00153592	0.857479	9.39949e-11	0.857479	9.39949e-11	136.004	1.60646e-25
	gnas	nr1i3	igf2	0.106214	1.19904e-13	-1.00545	6.40005e-06	-0.87163	1.96167e-11	-0.22788	0.194911	136.002	1.60759e-25
	hmga2	six4	nr0b1	0.179073	1.46674e-07	1.46981	1.1848e-13	-0.800042	1.36607e-08	0.422263	0.0128578	135.923	1.66951e-25
	pou5f1	rere	spink3	0.0493681	1.75378e-07	-1.28579	1.86232e-09	0.896676	7.33492e-13	-0.421958	0.0129296	135.894	1.6931e-25
	ftsj3	zscan26	srgn	0.117415	1.0511e-09	-0.923864	6.38377e-05	0.809432	6.80423e-09	0.809432	6.80423e-09	135.888	1.69784e-25
	ftsj3	zscan26	srgn	0.117415	1.0511e-09	-0.923864	6.38377e-05	0.809432	6.80423e-09	0.809432	6.80423e-09	135.888	1.69784e-25
	ube2a	klf5	dab2	0.0251921	2.99667e-08	-1.09583	2.82984e-07	0.772956	8.44338e-08	0.815098	4.38501e-09	135.867	1.71515e-25
	phf17	aff1	igf2	0.150056	3.96674e-09	1.23056	2.12973e-13	0.805866	8.90511e-09	0.142472	0.421519	135.847	1.73157e-25
	msh6	tfcp2l1	cubn	0.0600924	2.86338e-07	-0.848552	3.23331e-05	0.91219	6.08898e-14	0.692676	5.63939e-06	135.842	1.73573e-25
	h2afj	esrrb	zfp42	0.124986	5.07908e-08	-0.215128	0.000423698	0.637876	4.94777e-05	0.927778	2.99314e-15	135.837	1.73985e-25
	usp3	sox4	spink3	0.208135	1.06676e-07	1.31225	7.23719e-13	-0.606511	0.000143348	-0.752061	2.92885e-07	135.803	1.76823e-25
	gnas	rhox6	col4a2	0.0976688	2.4193e-07	1.34438	4.28957e-11	-0.87163	1.96167e-11	-0.409827	0.0160797	135.783	1.785e-25
	pml	zfp948	plod2	0.0725048	3.882e-09	-0.920568	8.8952e-05	0.819482	3.08952e-09	0.819482	3.08952e-09	135.77	1.79676e-25
	kat2b	nr1d2	nr0b1	0.14954	1.88302e-08	-0.920872	2.46327e-05	0.889863	1.93727e-12	0.702195	3.68349e-06	135.761	1.80399e-25
	brca1	esrrb	zfp42	0.124986	5.07908e-08	-0.137999	0.00115861	0.663663	1.8813e-05	0.927778	2.99314e-15	135.759	1.80593e-25
	dnmt1	esrrb	zfp42	0.124986	5.07908e-08	-0.121158	0.00130666	0.666329	1.69336e-05	0.927778	2.99314e-15	135.729	1.83205e-25
	nsun2	zscan12	pla1a	0.103415	1.9329e-08	-1.00343	8.33725e-06	0.814479	4.60412e-09	0.814479	4.60412e-09	135.698	1.85928e-25
	trp53	peg3	igf2	0.0410203	4.13452e-07	-0.972505	1.31117e-11	0.741761	5.17558e-07	-0.725295	1.21977e-06	135.694	1.86254e-25
	msh6	sox3	dab2	0.237163	2.34458e-07	1.24661	1.03517e-09	0.91219	6.08898e-14	-0.209651	0.234039	135.673	1.88145e-25
	mtf2	zscan26	plod2	0.0893203	2.31133e-07	1.08164	1.44061e-06	0.818952	3.22457e-09	0.818952	3.22457e-09	135.671	1.88329e-25
	mtf2	zscan26	plod2	0.0893203	2.31133e-07	1.08164	1.44061e-06	0.818952	3.22457e-09	0.818952	3.22457e-09	135.671	1.88329e-25
	mtf2	zscan26	app	0.102873	4.46022e-07	1.11345	7.48243e-07	0.818952	3.22457e-09	0.818952	3.22457e-09	135.667	1.88741e-25
	mtf2	zscan26	app	0.102873	4.46022e-07	1.11345	7.48243e-07	0.818952	3.22457e-09	0.818952	3.22457e-09	135.667	1.88741e-25
	pole4	zfp948	plod2	0.0725048	3.882e-09	-0.883467	0.000166287	0.822932	2.32966e-09	0.822932	2.32966e-09	135.648	1.90476e-25
	ccnb1	zscan21	srgn	0.0312451	1.54071e-08	1.12182	1.60091e-07	0.785255	3.81331e-08	0.785255	3.81331e-08	135.601	1.948e-25
	tet1	id2	igf2	0.0908856	1.51028e-07	-1.25994	1.71441e-10	0.779411	5.59815e-08	-0.710533	2.50214e-06	135.578	1.96887e-25
	ftsj3	zfp948	spink3	0.04746	9.99484e-10	-0.910434	7.8603e-05	0.809432	6.80423e-09	0.809432	6.80423e-09	135.573	1.97427e-25
	asf1a	cdip1	h19	0.134379	3.81028e-07	-1.5	3.75315e-15	0.427904	0.0115864	-0.756968	2.21136e-07	135.558	1.98818e-25
	gyk	esrrb	zfp42	0.124986	5.07908e-08	-0.222723	1.54504e-05	0.521506	0.00156209	0.927778	2.99314e-15	135.555	1.99079e-25
	sirt2	zfp948	col4a2	0.127699	7.11209e-12	0.774034	0.00128044	-0.794545	2.02023e-08	-0.794545	2.02023e-08	135.529	2.0155e-25
	eed	tsc22d1	dab2	0.0990027	4.99972e-08	-1.26345	1.372e-10	0.875855	1.18515e-11	-0.344112	0.046286	135.505	2.03944e-25
	trim24	zfp948	rasgrp2	0.102775	9.87567e-08	1.05229	3.3091e-06	0.818274	3.40564e-09	0.818274	3.40564e-09	135.49	2.05365e-25
	ftsj3	zfp948	rbp4	0.0552594	5.82874e-08	-1.0908	1.41851e-06	0.809432	6.80423e-09	0.809432	6.80423e-09	135.47	2.07315e-25
	usp7	dbp	dab2	0.0679605	5.59597e-12	1.06502	1.89853e-06	0.900981	3.83246e-13	0.0128031	0.94271	135.465	2.07856e-25
	dek	myb	nr0b1	0.0385605	4.52748e-08	-1.60992	1.10667e-18	0.595871	0.000200574	0.151165	0.393445	135.406	2.13837e-25
	rnmt	zfp948	rbp4	0.0552594	5.82874e-08	-1.09593	1.15563e-06	0.807643	7.7932e-09	0.807643	7.7932e-09	135.338	2.20918e-25
	eed	cdc5l	e130012a19rik	0.127007	1.96553e-07	-0.260819	0.033853	0.875855	1.18515e-11	0.862837	5.30067e-11	135.294	2.25515e-25
	atf7ip	myb	nr0b1	0.0385605	4.52748e-08	-1.49642	1.84881e-15	0.766098	1.28792e-07	0.151165	0.393445	135.265	2.28687e-25
	as3mt	rbpj	nr0b1	0.311657	2.23466e-08	-1.2977	1.33361e-18	0.201309	0.253598	0.560563	0.000564471	135.254	2.29953e-25
	nsun2	zfp948	spink3	0.04746	9.99484e-10	-0.871547	0.000211095	0.814479	4.60412e-09	0.814479	4.60412e-09	135.159	2.40581e-25
	pou5f1	e2f6	col4a2	0.186015	3.66406e-08	-0.776922	0.000131824	0.896676	7.33492e-13	-0.724564	1.26528e-06	135.155	2.41107e-25
	ubr5	kat7	zfp42	0.115837	1.71397e-09	-0.493791	0.000705652	0.890407	1.79678e-12	0.714097	2.11216e-06	135.107	2.46625e-25
	ubr5	klf5	h19	0.122157	3.20481e-07	-0.707258	0.00182476	0.890407	1.79678e-12	0.815098	4.38501e-09	135.1	2.47527e-25
	usp7	klf5	ctsh	0.063884	2.79037e-07	-0.579986	0.00987291	0.900981	3.83246e-13	0.815098	4.38501e-09	135.09	2.48664e-25
	gart	zic2	car4	0.117529	1.00719e-07	0.916126	6.75438e-05	0.834959	8.28743e-10	0.834959	8.28743e-10	135.072	2.50853e-25
	emg1	myb	nr0b1	0.0385605	4.52748e-08	-1.58128	1.06407e-17	0.656577	2.47629e-05	0.151165	0.393445	135.063	2.51947e-25
	msh6	irx3	igf2	0.0106747	6.51673e-08	-0.635126	0.000181648	0.91219	6.08898e-14	-0.689336	6.52372e-06	135.059	2.52385e-25
	1700071k01rik	zscan26	dab2	0.103165	6.04773e-11	-0.867093	0.000252167	0.796469	1.76413e-08	0.796469	1.76413e-08	135.04	2.54639e-25
	1700071k01rik	zscan26	dab2	0.103165	6.04773e-11	-0.867093	0.000252167	0.796469	1.76413e-08	0.796469	1.76413e-08	135.04	2.54639e-25
	pou5f1	trps1	chchd10	0.0210208	1.6182e-09	0.960816	1.45012e-07	0.896676	7.33492e-13	0.37748	0.027744	135.028	2.56135e-25
	kat2b	sall2	h19	0.0628219	1.13061e-11	0.882361	7.47316e-06	0.889863	1.93727e-12	-0.372218	0.030176	134.961	2.64542e-25
	msh6	eomes	app	0.0308063	2.16544e-07	0.909403	2.89033e-07	0.91219	6.08898e-14	-0.528904	0.00130018	134.954	2.65344e-25
	kdm3a	esrrb	zfp42	0.124986	5.07908e-08	-0.21075	0.00207092	0.667924	1.58919e-05	0.927778	2.99314e-15	134.935	2.67814e-25
	ftsj3	myb	nr0b1	0.0385605	4.52748e-08	-1.47912	4.24322e-14	0.809432	6.80423e-09	0.151165	0.393445	134.88	2.74962e-25
	dppa2	tcf12	ctsh	0.174584	1.49856e-07	-0.694616	0.000530808	0.876224	1.13321e-11	-0.811623	5.75103e-09	134.864	2.77058e-25
	kat2b	kat7	zfp42	0.115837	1.71397e-09	-0.492345	0.000742062	0.889863	1.93727e-12	0.714097	2.11216e-06	134.856	2.78096e-25
	zfp57	mybl2	zfp42	0.199144	7.36517e-08	-0.442223	3.49831e-06	0.662405	1.97639e-05	0.894357	1.02846e-12	134.844	2.79778e-25
	setd6	rbpj	nr0b1	0.311657	2.23466e-08	-1.40497	7.11674e-16	0.558146	0.000603359	0.560563	0.000564471	134.776	2.88922e-25
	ubr5	trps1	fbxo15	0.0164099	3.74103e-11	1.02721	2.91887e-06	0.890407	1.79678e-12	0.37748	0.027744	134.766	2.90301e-25
	eed	six4	nr0b1	0.179073	1.46674e-07	-1.26928	2.47736e-10	0.875855	1.18515e-11	0.422263	0.0128578	134.732	2.95075e-25
	taf5l	zfp948	peg3	0.0443607	3.0973e-07	-0.706152	0.00202888	0.857479	9.39949e-11	0.857479	9.39949e-11	134.727	2.95835e-25
	prmt3	myb	sepp1	0.146188	9.88646e-08	1.50244	3.09227e-15	0.782332	4.62754e-08	0.151165	0.393445	134.722	2.96555e-25
	kat2b	trps1	fbxo15	0.0164099	3.74103e-11	1.0224	2.7759e-06	0.889863	1.93727e-12	0.37748	0.027744	134.716	2.97341e-25
	gnas	stat4	app	0.0739999	3.73478e-07	-1.08002	1.06131e-07	-0.87163	1.96167e-11	0.687048	7.20036e-06	134.71	2.98214e-25
	prmt5	zfp948	rasgrp2	0.102775	9.87567e-08	1.19681	4.5324e-08	0.786356	3.54265e-08	0.786356	3.54265e-08	134.703	2.99178e-25
	wdr4	myb	nr0b1	0.0385605	4.52748e-08	-1.59153	2.30603e-19	0.526189	0.00139143	0.151165	0.393445	134.669	3.0417e-25
	msh6	klf4	srgn	0.151123	7.76868e-09	-0.896842	2.07819e-05	0.91219	6.08898e-14	0.559483	0.000581561	134.668	3.0424e-25
	pole4	zfp948	rasgrp2	0.102775	9.87567e-08	1.0136	1.08043e-05	0.822932	2.32966e-09	0.822932	2.32966e-09	134.643	3.07996e-25
	syncrip	myb	sepp1	0.146188	9.88646e-08	1.61314	1.23764e-18	0.611594	0.000121576	0.151165	0.393445	134.621	3.11145e-25
	dppa2	nr1d1	ctsh	0.574718	7.4718e-14	0.916756	5.08352e-05	0.876224	1.13321e-11	0.260297	0.137075	134.605	3.13544e-25
	exosc4	mybl2	zfp42	0.199144	7.36517e-08	-0.342182	5.29471e-07	0.605463	0.00014825	0.894357	1.02846e-12	134.59	3.15866e-25
	prmt3	peg3	igf2	0.0410203	4.13452e-07	-1.00277	2.55834e-10	0.782332	4.62754e-08	-0.725295	1.21977e-06	134.581	3.17123e-25
	smarca5	klf9	nr0b1	0.0483227	2.76614e-07	-0.360727	0.00919893	0.785723	3.69593e-08	0.91189	6.41686e-14	134.56	3.20382e-25
	dnmt1	mybl2	zfp42	0.199144	7.36517e-08	-0.421629	4.72593e-06	0.666329	1.69336e-05	0.894357	1.02846e-12	134.551	3.21763e-25
	ruvbl2	zscan21	srgn	0.0312451	1.54071e-08	0.973295	1.05363e-06	0.794837	1.97928e-08	0.794837	1.97928e-08	134.455	3.3685e-25
	pou5f1	zfp568	fam134b	0.202547	1.89223e-07	-1.2902	1.39738e-09	0.896676	7.33492e-13	0.364164	0.0342333	134.369	3.51013e-25
	dpy30	dbp	ctsc	0.0299351	4.41893e-10	1.39264	7.97679e-13	0.794603	2.0121e-08	0.0128031	0.94271	134.355	3.53368e-25
	sall1	mybl2	zfp42	0.199144	7.36517e-08	-0.384594	7.49333e-07	0.612344	0.000118626	0.894357	1.02846e-12	134.341	3.55751e-25
	dppa2	zfp568	fam134b	0.202547	1.89223e-07	-1.29665	9.29361e-11	0.876224	1.13321e-11	0.364164	0.0342333	134.315	3.60236e-25
	rnmt	zfp948	spink3	0.04746	9.99484e-10	-0.896957	0.00011274	0.807643	7.7932e-09	0.807643	7.7932e-09	134.308	3.61323e-25
	etf1	myb	nr0b1	0.0385605	4.52748e-08	-1.55805	1.9207e-16	0.715145	2.00861e-06	0.151165	0.393445	134.3	3.62765e-25
	usp7	nfatc4	dab2	0.0640674	8.49666e-09	0.991237	8.55399e-06	0.900981	3.83246e-13	-0.589069	0.00024711	134.297	3.63317e-25
	mef2a	tcf12	esrrb	0.0917887	1.99293e-07	-0.560163	3.95525e-07	-0.798465	1.53026e-08	-0.811623	5.75103e-09	134.281	3.66038e-25
	rnmt	zfy1	ttr	0.120783	4.96705e-10	0.821891	0.000236051	0.807643	7.7932e-09	0.807643	7.7932e-09	134.229	3.75308e-25
	pml	zfp948	spink3	0.04746	9.99484e-10	-0.795001	0.000747943	0.819482	3.08952e-09	0.819482	3.08952e-09	134.225	3.76044e-25
	ubr5	nfatc4	dab2	0.0640674	8.49666e-09	1.01573	1.91313e-06	0.890407	1.79678e-12	-0.589069	0.00024711	134.202	3.80165e-25
	msh6	otx2	dab2	0.106651	3.9475e-09	1.1753	3.83988e-08	0.91219	6.08898e-14	-0.0478544	0.78812	134.186	3.83019e-25
	pole4	zic2	app	0.107101	2.62539e-08	0.92466	5.11835e-05	0.822932	2.32966e-09	0.822932	2.32966e-09	134.181	3.83974e-25
	pole4	zfy1	gata6	0.156969	1.32521e-07	0.992825	1.01495e-05	0.822932	2.32966e-09	0.822932	2.32966e-09	134.179	3.84319e-25
	mtf2	zscan26	ctsh	0.0350577	5.48252e-08	1.00162	1.28998e-05	0.818952	3.22457e-09	0.818952	3.22457e-09	134.165	3.87028e-25
	mtf2	zscan26	ctsh	0.0350577	5.48252e-08	1.00162	1.28998e-05	0.818952	3.22457e-09	0.818952	3.22457e-09	134.165	3.87028e-25
	ftsj3	id2	igf2	0.0908856	1.51028e-07	-1.06674	2.90443e-09	0.809432	6.80423e-09	-0.710533	2.50214e-06	134.134	3.92782e-25
	kat2b	irf1	car4	0.150178	4.88942e-11	1.15048	2.0255e-07	0.889863	1.93727e-12	-0.152361	0.389668	134.132	3.93184e-25
	nsun2	myb	sepp1	0.146188	9.88646e-08	1.37557	4.19006e-14	0.814479	4.60412e-09	0.151165	0.393445	134.124	3.94585e-25
	eed	klf15	p4ha1	0.0337929	1.69982e-07	1.15953	2.84199e-11	0.875855	1.18515e-11	0.261674	0.134934	134.066	4.05706e-25
	smarcad1	klf9	nr0b1	0.0483227	2.76614e-07	-0.453656	0.00429596	0.769664	1.03587e-07	0.91189	6.41686e-14	134.022	4.1441e-25
	ubr5	sox4	h19	0.0581757	1.72898e-08	0.795509	0.000868953	0.890407	1.79678e-12	-0.752061	2.92885e-07	134.02	4.14789e-25
	ftsj3	klf9	nr0b1	0.0483227	2.76614e-07	-0.257432	0.0665222	0.809432	6.80423e-09	0.91189	6.41686e-14	133.988	4.21196e-25
	asf1b	klf2	zfp42	0.0795692	1.32813e-07	-0.288467	8.6324e-05	0.771859	9.04216e-08	0.879236	7.81476e-12	133.971	4.24563e-25
	trmt1	mybl2	zfp42	0.199144	7.36517e-08	-0.347855	9.94037e-07	0.615096	0.00010835	0.894357	1.02846e-12	133.957	4.27418e-25
	nsun2	sox4	spink3	0.208135	1.06676e-07	-1.05436	5.75172e-08	0.814479	4.60412e-09	-0.752061	2.92885e-07	133.929	4.33198e-25
	msh6	six4	igf2	0.0915659	1.24959e-09	0.83887	8.47545e-06	0.91219	6.08898e-14	0.422263	0.0128578	133.925	4.34088e-25
	nasp	peg3	igf2	0.0410203	4.13452e-07	-1.03891	1.35373e-11	0.725333	1.21745e-06	-0.725295	1.21977e-06	133.92	4.35088e-25
	1700071k01rik	tcf12	col4a2	0.647045	5.05078e-08	-0.812261	1.62906e-06	0.796469	1.76413e-08	-0.811623	5.75103e-09	133.911	4.36897e-25
	kat6b	zfp422	marcks	0.136929	4.72706e-07	-0.821912	9.2891e-10	0.836381	7.29431e-10	-0.655195	2.61046e-05	133.908	4.37566e-25
	dpy30	zfp948	spink3	0.04746	9.99484e-10	-0.96121	2.06664e-05	0.794603	2.0121e-08	0.794603	2.0121e-08	133.908	4.37635e-25
	usf1	sox4	spink3	0.208135	1.06676e-07	-1.3472	1.43113e-13	0.513904	0.00187828	-0.752061	2.92885e-07	133.899	4.39435e-25
	mtf2	cdc5l	morc1	0.0597316	6.01341e-08	-0.280987	0.000833813	0.818952	3.22457e-09	0.862837	5.30067e-11	133.859	4.48019e-25
	pou5f1	cntf	igf2	0.498649	1.66533e-15	0.640226	0.00746354	0.896676	7.33492e-13	0.0104505	0.953224	133.831	4.54019e-25
	gart	zscan26	col4a2	0.165549	4.45886e-08	-0.855669	0.0002914	0.834959	8.28743e-10	0.834959	8.28743e-10	133.778	4.65674e-25
	gart	zscan26	col4a2	0.165549	4.45886e-08	-0.855669	0.0002914	0.834959	8.28743e-10	0.834959	8.28743e-10	133.778	4.65674e-25
	nop2	rere	spink3	0.0493681	1.75378e-07	-1.48836	3.49636e-14	0.767922	1.15269e-07	-0.421958	0.0129296	133.73	4.76388e-25
	1700071k01rik	dbp	ctsh	0.0267307	2.13858e-10	1.40515	2.65653e-12	0.796469	1.76413e-08	0.0128031	0.94271	133.663	4.9179e-25
	dppa2	zfp623	col4a2	0.301583	2.00477e-10	-0.863759	1.2762e-06	0.876224	1.13321e-11	-0.4897	0.00328692	133.646	4.95851e-25
	rnmt	zfp948	rasgrp2	0.102775	9.87567e-08	1.08744	1.58959e-06	0.807643	7.7932e-09	0.807643	7.7932e-09	133.645	4.9607e-25
	actl6a	zfp948	p4ha1	0.0580216	2.9392e-07	-0.981909	2.29586e-05	0.830862	1.18917e-09	0.830862	1.18917e-09	133.644	4.9648e-25
	ftsj3	zfp948	rasgrp2	0.102775	9.87567e-08	1.07393	2.09275e-06	0.809432	6.80423e-09	0.809432	6.80423e-09	133.638	4.97774e-25
	hells	eomes	dab2	0.0495498	4.51387e-07	1.26039	2.31543e-10	0.860204	7.04465e-11	-0.528904	0.00130018	133.637	4.97996e-25
	hells	klf5	dab2	0.0251921	2.99667e-08	-0.779211	0.00103864	0.860204	7.04465e-11	0.815098	4.38501e-09	133.629	5.00071e-25
	sap30	esrrb	klf2	0.0375596	2.50161e-07	-0.146745	0.00580067	0.71301	2.2248e-06	0.927778	2.99314e-15	133.618	5.02479e-25
	ctsl	otx2	nr0b1	0.0913198	3.39672e-08	1.6162	1.07141e-19	-0.48851	0.00337511	-0.0478544	0.78812	133.615	5.03342e-25
	smarca5	zfp944	ctsh	0.191473	4.0421e-12	0.74615	0.00176205	0.785723	3.69593e-08	0.785723	3.69593e-08	133.605	5.05758e-25
	kat2b	six4	nr0b1	0.179073	1.46674e-07	-1.18657	2.66689e-09	0.889863	1.93727e-12	0.422263	0.0128578	133.602	5.06474e-25
	msh6	arid2	h19	0.0278353	8.65005e-11	0.765621	2.03036e-06	0.91219	6.08898e-14	0.0192192	0.914088	133.595	5.08047e-25
	loxl2	zfp948	ctsh	0.087947	6.88439e-11	1.11429	4.08221e-07	-0.73909	5.97342e-07	-0.73909	5.97342e-07	133.544	5.20591e-25
	msh6	tfcp2l1	car4	0.253026	1.26761e-08	-0.719159	0.00232092	0.91219	6.08898e-14	0.692676	5.63939e-06	133.53	5.24288e-25
	eed	cdip1	h19	0.134379	3.81028e-07	-1.00218	1.01481e-05	0.875855	1.18515e-11	-0.756968	2.21136e-07	133.523	5.2585e-25
	upf1	esrrb	zfp42	0.124986	5.07908e-08	-0.215337	2.57827e-05	0.500183	0.00259235	0.927778	2.99314e-15	133.518	5.27194e-25
	gart	zscan12	col4a2	0.0233865	3.12831e-09	-0.65582	0.00483038	0.834959	8.28743e-10	0.834959	8.28743e-10	133.476	5.37973e-25
	ftsj3	dbp	p4ha1	0.0816038	6.92453e-11	1.28009	2.35261e-11	0.809432	6.80423e-09	0.0128031	0.94271	133.462	5.41496e-25
	h1fx	esrrb	klf2	0.0375596	2.50161e-07	0.205728	6.32235e-07	-0.391128	0.0221772	0.927778	2.99314e-15	133.453	5.43925e-25
	nop2	cdip1	h19	0.134379	3.81028e-07	-1.2186	1.08615e-09	0.767922	1.15269e-07	-0.756968	2.21136e-07	133.443	5.46429e-25
	gart	zfp948	dab2	0.346926	6.48895e-08	-0.870193	0.00023777	0.834959	8.28743e-10	0.834959	8.28743e-10	133.434	5.48782e-25
	dpy30	peg3	igf2	0.0410203	4.13452e-07	-0.960935	1.04745e-09	0.794603	2.0121e-08	-0.725295	1.21977e-06	133.428	5.50372e-25
	trim24	zscan21	srgn	0.0312451	1.54071e-08	0.83065	5.99128e-05	0.818274	3.40564e-09	0.818274	3.40564e-09	133.413	5.54204e-25
	syncrip	cdip1	h19	0.134379	3.81028e-07	-1.36878	1.05497e-12	0.611594	0.000121576	-0.756968	2.21136e-07	133.395	5.59189e-25
	dppa2	nr1d1	dab2	0.0517217	3.39173e-13	0.954595	2.0696e-05	0.876224	1.13321e-11	0.260297	0.137075	133.377	5.63966e-25
	nasp	myb	nr0b1	0.0385605	4.52748e-08	-1.54611	5.07773e-16	0.725333	1.21745e-06	0.151165	0.393445	133.357	5.69311e-25
	msh6	cdx4	igf2	0.220577	6.39377e-13	0.843848	0.000324705	0.91219	6.08898e-14	0.0270135	0.879463	133.338	5.74531e-25
	rnmt	zscan26	srgn	0.117415	1.0511e-09	-0.868031	0.000174275	0.807643	7.7932e-09	0.807643	7.7932e-09	133.337	5.74918e-25
	rnmt	zscan26	srgn	0.117415	1.0511e-09	-0.868031	0.000174275	0.807643	7.7932e-09	0.807643	7.7932e-09	133.337	5.74918e-25
	nsun2	klf9	nr0b1	0.0483227	2.76614e-07	-0.171631	0.137146	0.814479	4.60412e-09	0.91189	6.41686e-14	133.322	5.78996e-25
	gart	myb	sepp1	0.146188	9.88646e-08	1.42462	3.47998e-13	0.834959	8.28743e-10	0.151165	0.393445	133.32	5.795e-25
	ccnb1	klf2	esrrb	0.0434744	2.67653e-08	-0.16117	0.00147401	0.785255	3.81331e-08	0.879236	7.81476e-12	133.226	6.06066e-25
	eed	rfx5	rhou	0.0756347	6.54467e-08	1.37366	2.40893e-11	0.875855	1.18515e-11	0.083998	0.63671	133.203	6.12954e-25
	eed	rhox6	dab2	0.11828	3.54902e-07	-1.32973	1.7781e-10	0.875855	1.18515e-11	-0.409827	0.0160797	133.181	6.19313e-25
	eed	tcf12	ctsh	0.174584	1.49856e-07	-0.681399	0.00118538	0.875855	1.18515e-11	-0.811623	5.75103e-09	133.167	6.2332e-25
	apex1	myb	nr0b1	0.0385605	4.52748e-08	-1.61089	4.21964e-19	0.519678	0.00163352	0.151165	0.393445	133.139	6.31733e-25
	ftsj3	zfp948	plod2	0.0725048	3.882e-09	-0.928198	6.83224e-05	0.809432	6.80423e-09	0.809432	6.80423e-09	133.139	6.31784e-25
	msh6	tfcp2l1	srgn	0.09936	5.71489e-08	-0.722328	0.000627794	0.91219	6.08898e-14	0.692676	5.63939e-06	133.133	6.33767e-25
	usp7	klf5	nr0b1	0.0246366	1.29396e-07	0.28407	0.0579164	0.900981	3.83246e-13	0.815098	4.38501e-09	133.089	6.47255e-25
	pou5f1	pitx2	app	0.0804257	3.73646e-07	-0.913001	4.49134e-05	0.896676	7.33492e-13	-0.728585	1.03281e-06	133.07	6.53091e-25
	gnas	klf5	ctsh	0.063884	2.79037e-07	0.775826	0.000533337	-0.87163	1.96167e-11	0.815098	4.38501e-09	133.056	6.57432e-25
	kdm3a	myb	sepp1	0.146188	9.88646e-08	1.58178	2.07438e-17	0.667924	1.58919e-05	0.151165	0.393445	133.053	6.58482e-25
	smyd5	myb	sepp1	0.146188	9.88646e-08	1.59008	6.79287e-18	0.638076	4.91256e-05	0.151165	0.393445	133.028	6.66204e-25
	sirt2	zscan26	srgn	0.117415	1.0511e-09	0.958123	3.03167e-05	-0.794545	2.02023e-08	-0.794545	2.02023e-08	133.024	6.6744e-25
	sirt2	zscan26	srgn	0.117415	1.0511e-09	0.958123	3.03167e-05	-0.794545	2.02023e-08	-0.794545	2.02023e-08	133.024	6.6744e-25
	usp7	t	spp1	0.0225229	2.42492e-07	1.25274	3.10641e-09	0.900981	3.83246e-13	-0.345844	0.0451267	133.021	6.68528e-25
	pou5f1	stat4	app	0.0739999	3.73478e-07	0.857845	6.61782e-06	0.896676	7.33492e-13	0.687048	7.20036e-06	133.017	6.69795e-25
	pou5f1	myb	app	0.0956736	1.1152e-07	1.2156	4.08168e-10	0.896676	7.33492e-13	0.151165	0.393445	133.004	6.73845e-25
	pou5f1	klf10	lgmn	0.0605477	4.42432e-08	0.960964	2.60541e-08	0.896676	7.33492e-13	0.410764	0.0158155	132.969	6.85408e-25
	1700071k01rik	zfy1	ttr	0.120783	4.96705e-10	0.857956	8.7716e-05	0.796469	1.76413e-08	0.796469	1.76413e-08	132.941	6.9457e-25
	cyp51	esrrb	zfp42	0.124986	5.07908e-08	0.214493	5.51854e-07	-0.242317	0.16735	0.927778	2.99314e-15	132.871	7.18073e-25
	msh6	nfatc4	h19	0.0952424	5.31234e-08	0.980652	1.79864e-05	0.91219	6.08898e-14	-0.589069	0.00024711	132.824	7.34535e-25
	eed	foxm1	ctsh	0.159641	5.11658e-08	1.35749	4.0547e-11	0.875855	1.18515e-11	-0.0967735	0.586128	132.819	7.36217e-25
	chd8	mybl2	zfp42	0.199144	7.36517e-08	-0.58418	1.12901e-08	0.405107	0.0174678	0.894357	1.02846e-12	132.747	7.61928e-25
	actl6a	zfp948	dab2	0.346926	6.48895e-08	-0.89001	0.000163573	0.830862	1.18917e-09	0.830862	1.18917e-09	132.738	7.65398e-25
	mef2a	klf9	nr0b1	0.0483227	2.76614e-07	0.232766	0.0576516	-0.798465	1.53026e-08	0.91189	6.41686e-14	132.653	7.97017e-25
	kansl2	myb	sepp1	0.146188	9.88646e-08	1.4877	2.3075e-15	0.760915	1.75558e-07	0.151165	0.393445	132.64	8.01794e-25
	dppa2	zfp568	ctsc	0.11197	4.87743e-08	-1.15807	8.37325e-10	0.876224	1.13321e-11	0.364164	0.0342333	132.63	8.0596e-25
	taf5l	zfp422	marcks	0.136929	4.72706e-07	-0.718453	1.37365e-08	0.857479	9.39949e-11	-0.655195	2.61046e-05	132.618	8.10309e-25
	mtf2	jarid2	krt18	0.0278308	1.03153e-07	0.503802	0.0199315	0.818952	3.22457e-09	0.888277	2.40644e-12	132.616	8.11341e-25
	hells	klf5	nr0b1	0.0246366	1.29396e-07	0.430841	0.000403145	0.860204	7.04465e-11	0.815098	4.38501e-09	132.596	8.19135e-25
	dppa2	klf5	car4	0.0326139	1.76624e-07	-0.538342	0.00184001	0.876224	1.13321e-11	0.815098	4.38501e-09	132.591	8.20823e-25
	kat2b	klf5	ctsh	0.063884	2.79037e-07	-0.661343	0.00681733	0.889863	1.93727e-12	0.815098	4.38501e-09	132.59	8.21345e-25
	mtf2	zscan26	col4a2	0.165549	4.45886e-08	0.956534	3.50288e-05	0.818952	3.22457e-09	0.818952	3.22457e-09	132.58	8.25248e-25
	mtf2	zscan26	col4a2	0.165549	4.45886e-08	0.956534	3.50288e-05	0.818952	3.22457e-09	0.818952	3.22457e-09	132.58	8.25248e-25
	msh6	irf1	podxl	0.0458812	4.31313e-09	1.161	1.60878e-07	0.91219	6.08898e-14	-0.152361	0.389668	132.553	8.36093e-25
	mcm2	sox4	spink3	0.208135	1.06676e-07	-1.33646	1.42957e-10	0.701949	3.72508e-06	-0.752061	2.92885e-07	132.532	8.44554e-25
	msh6	mycl1	h19	0.125827	3.03871e-09	0.988298	6.46334e-06	0.91219	6.08898e-14	-0.417794	0.0139465	132.527	8.46512e-25
	msh6	sall2	car4	0.115799	6.982e-10	0.794742	1.30632e-05	0.91219	6.08898e-14	-0.372218	0.030176	132.517	8.50391e-25
	kat2b	klf5	h19	0.122157	3.20481e-07	-0.660607	0.00616433	0.889863	1.93727e-12	0.815098	4.38501e-09	132.514	8.51541e-25
	pou5f1	foxn2	zfp42	0.0476388	1.62327e-07	-0.728355	8.02779e-06	0.896676	7.33492e-13	0.665201	1.77072e-05	132.498	8.58465e-25
	mettl18	mybl2	zfp42	0.199144	7.36517e-08	-0.390571	3.85272e-06	0.633319	5.81669e-05	0.894357	1.02846e-12	132.492	8.60896e-25
	usf1	myb	nr0b1	0.0385605	4.52748e-08	-1.62157	5.14886e-19	0.513904	0.00187828	0.151165	0.393445	132.462	8.73094e-25
	nsun2	zfp948	rbp4	0.0552594	5.82874e-08	-1.00235	1.43934e-05	0.814479	4.60412e-09	0.814479	4.60412e-09	132.398	9.00048e-25
	rnmt	zscan5b	spink3	0.0727266	6.98466e-08	1.05168	4.19618e-06	0.807643	7.7932e-09	0.807643	7.7932e-09	132.397	9.00838e-25
	nsun2	peg3	igf2	0.0410203	4.13452e-07	-0.911028	7.85103e-09	0.814479	4.60412e-09	-0.725295	1.21977e-06	132.349	9.21571e-25
	jarid2	pitx1	igf2	0.179666	3.81123e-08	-1.05808	1.25555e-06	0.888277	2.40644e-12	-0.603231	0.00015919	132.338	9.26477e-25
	nop2	myb	nr0b1	0.0385605	4.52748e-08	-1.49506	8.93015e-15	0.767922	1.15269e-07	0.151165	0.393445	132.337	9.26725e-25
	hells	nfkb1	zfp42	0.31484	3.82092e-07	1.30763	1.9466e-11	0.860204	7.04465e-11	-0.362464	0.0351443	132.329	9.30503e-25
	mcm2	peg3	igf2	0.0410203	4.13452e-07	-0.907574	9.82941e-12	0.701949	3.72508e-06	-0.725295	1.21977e-06	132.323	9.32973e-25
	hells	eomes	h19	0.101243	1.71272e-07	1.18251	1.17755e-09	0.860204	7.04465e-11	-0.528904	0.00130018	132.323	9.33308e-25
	eed	klf5	ctsh	0.063884	2.79037e-07	-0.771222	0.001274	0.875855	1.18515e-11	0.815098	4.38501e-09	132.322	9.33403e-25
	usp7	tsc22d1	dab2	0.0990027	4.99972e-08	-1.13561	2.0987e-08	0.900981	3.83246e-13	-0.344112	0.046286	132.307	9.40101e-25
	pou5f1	dbp	ctsl	0.0357347	2.42711e-08	1.29791	1.11056e-09	0.896676	7.33492e-13	0.0128031	0.94271	132.305	9.41303e-25
	dppa2	tcf12	h19	0.0108016	2.39434e-07	-0.697141	0.00122499	0.876224	1.13321e-11	-0.811623	5.75103e-09	132.254	9.64286e-25
	prmt5	zfy1	gata6	0.156969	1.32521e-07	1.13981	1.16217e-07	0.786356	3.54265e-08	0.786356	3.54265e-08	132.232	9.74605e-25
	kat2b	nr6a1	h19	0.0854321	2.49545e-11	1.03133	2.01394e-06	0.889863	1.93727e-12	-0.225521	0.199698	132.22	9.80081e-25
	prmt3	zscan21	igf2	0.510711	1.64632e-09	-1.02405	5.59534e-06	0.782332	4.62754e-08	0.782332	4.62754e-08	132.191	9.93721e-25
	kansl2	peg3	igf2	0.0410203	4.13452e-07	-1.09	2.22852e-10	0.760915	1.75558e-07	-0.725295	1.21977e-06	132.191	9.93936e-25
	taf5l	srebf1	id3	0.0699845	3.7188e-12	-0.902054	1.76488e-07	0.857479	9.39949e-11	0.173626	0.326089	132.152	1.01251e-24
	dpy30	zscan12	ctsh	0.0922018	4.47521e-10	-0.890048	0.000112219	0.794603	2.0121e-08	0.794603	2.0121e-08	132.131	1.02285e-24
	sirt2	zfp948	ctsh	0.087947	6.88439e-11	0.806706	0.000734621	-0.794545	2.02023e-08	-0.794545	2.02023e-08	132.101	1.0377e-24
	rnmt	zfp948	plod2	0.0725048	3.882e-09	-0.921067	8.77065e-05	0.807643	7.7932e-09	0.807643	7.7932e-09	132.097	1.03951e-24
	dpy30	zfp948	rbp4	0.0552594	5.82874e-08	-1.09893	8.76495e-07	0.794603	2.0121e-08	0.794603	2.0121e-08	132.096	1.03974e-24
	dpy30	zfp948	rasgrp2	0.102775	9.87567e-08	1.12097	5.27413e-07	0.794603	2.0121e-08	0.794603	2.0121e-08	132.058	1.05911e-24
	gnas	tsc22d1	dab2	0.0990027	4.99972e-08	1.28311	4.72051e-10	-0.87163	1.96167e-11	-0.344112	0.046286	132.026	1.07554e-24
	pou5f1	nfatc4	h19	0.0952424	5.31234e-08	1.01256	2.23411e-06	0.896676	7.33492e-13	-0.589069	0.00024711	132.018	1.07948e-24
	nsun2	myb	nr0b1	0.0385605	4.52748e-08	-1.4439	2.67239e-13	0.814479	4.60412e-09	0.151165	0.393445	131.981	1.09892e-24
	asxl1	esrrb	zfp42	0.124986	5.07908e-08	-0.122639	0.000154696	0.541709	0.000936943	0.927778	2.99314e-15	131.97	1.10453e-24
	dpy30	klf9	nr0b1	0.0483227	2.76614e-07	-0.249431	0.0620349	0.794603	2.0121e-08	0.91189	6.41686e-14	131.959	1.11032e-24
	gatad2a	esrrb	zfp42	0.124986	5.07908e-08	-0.132453	0.00103273	0.606332	0.000144174	0.927778	2.99314e-15	131.916	1.13328e-24
	mcm2	otx2	nr0b1	0.0913198	3.39672e-08	-1.51728	2.32042e-16	0.701949	3.72508e-06	-0.0478544	0.78812	131.872	1.15738e-24
	dpy30	tcf12	col4a2	0.647045	5.05078e-08	-0.726249	3.99666e-06	0.794603	2.0121e-08	-0.811623	5.75103e-09	131.853	1.16785e-24
	nop2	tcf12	col4a2	0.647045	5.05078e-08	-0.863749	6.98345e-07	0.767922	1.15269e-07	-0.811623	5.75103e-09	131.851	1.16897e-24
	kansl2	tcf12	col4a2	0.647045	5.05078e-08	-0.808773	4.61363e-07	0.760915	1.75558e-07	-0.811623	5.75103e-09	131.839	1.17589e-24
	kat6b	zscan26	app	0.102873	4.46022e-07	0.914805	0.000100093	0.836381	7.29431e-10	0.836381	7.29431e-10	131.82	1.18669e-24
	kat6b	zscan26	app	0.102873	4.46022e-07	0.914805	0.000100093	0.836381	7.29431e-10	0.836381	7.29431e-10	131.82	1.18669e-24
	ubr5	myb	nr0b1	0.0385605	4.52748e-08	-1.30538	7.44162e-10	0.890407	1.79678e-12	0.151165	0.393445	131.814	1.18977e-24
	mcm2	zfy1	ttr	0.120783	4.96705e-10	1.27067	3.4629e-09	0.701949	3.72508e-06	0.701949	3.72508e-06	131.81	1.19214e-24
	ftsj3	zfy1	gata6	0.156969	1.32521e-07	1.05346	3.8909e-06	0.809432	6.80423e-09	0.809432	6.80423e-09	131.81	1.19236e-24
	mtf2	zscan26	spink3	0.0765066	1.07025e-09	0.74051	0.00216019	0.818952	3.22457e-09	0.818952	3.22457e-09	131.796	1.20033e-24
	mtf2	zscan26	spink3	0.0765066	1.07025e-09	0.74051	0.00216019	0.818952	3.22457e-09	0.818952	3.22457e-09	131.796	1.20033e-24
	ubr5	sox4	srgn	0.274031	2.46522e-07	0.77677	0.000186436	0.890407	1.79678e-12	-0.752061	2.92885e-07	131.783	1.20736e-24
	ezh2	mybl2	zfp42	0.199144	7.36517e-08	-0.34582	6.60648e-06	0.638356	4.86352e-05	0.894357	1.02846e-12	131.771	1.2146e-24
	prmt5	zfp948	ctsh	0.087947	6.88439e-11	-0.855568	0.000282763	0.786356	3.54265e-08	0.786356	3.54265e-08	131.763	1.21902e-24
	emg1	peg3	igf2	0.0410203	4.13452e-07	-0.98455	1.97064e-12	0.656577	2.47629e-05	-0.725295	1.21977e-06	131.749	1.22754e-24
	msh6	hmgb3	h19	0.0609181	3.39423e-07	0.792279	3.71191e-06	0.91219	6.08898e-14	-0.580129	0.000322817	131.736	1.23492e-24
	sirt2	zfp954	h19	0.119068	6.68225e-11	-0.776509	0.000908908	-0.794545	2.02023e-08	-0.794545	2.02023e-08	131.734	1.23602e-24
	gart	zscan12	pla1a	0.103415	1.9329e-08	-0.734637	0.00187092	0.834959	8.28743e-10	0.834959	8.28743e-10	131.73	1.23836e-24
	rcc1	tfcp2l1	car4	0.253026	1.26761e-08	-1.10963	2.57201e-11	0.671917	1.35343e-05	0.692676	5.63939e-06	131.727	1.2406e-24
	nsun2	zic5	app	0.101034	4.99239e-07	1.07285	2.3543e-06	0.814479	4.60412e-09	0.814479	4.60412e-09	131.724	1.24207e-24
	egr1	esrrb	klf2	0.0375596	2.50161e-07	0.179989	3.62084e-08	-0.0152084	0.93197	0.927778	2.99314e-15	131.696	1.25883e-24
	pou5f1	satb1	dab2	0.078548	1.77915e-09	1.08213	1.66737e-07	0.896676	7.33492e-13	-0.273667	0.117321	131.676	1.27123e-24
	prmt3	sox4	spink3	0.208135	1.06676e-07	-1.02882	1.78108e-08	0.782332	4.62754e-08	-0.752061	2.92885e-07	131.658	1.28185e-24
	msh6	otx2	nr0b1	0.0913198	3.39672e-08	-1.21059	1.58046e-08	0.91219	6.08898e-14	-0.0478544	0.78812	131.657	1.28236e-24
	pou5f1	irf1	nrk	0.0340381	2.26046e-09	1.20187	4.05667e-08	0.896676	7.33492e-13	-0.152361	0.389668	131.623	1.30362e-24
	h2afx	peg3	igf2	0.0410203	4.13452e-07	-0.766712	2.92522e-09	0.796334	1.78099e-08	-0.725295	1.21977e-06	131.618	1.30668e-24
	nfu1	zfp944	dab2	0.0743777	6.47667e-11	0.832408	0.00048061	0.789285	2.90602e-08	0.789285	2.90602e-08	131.617	1.30732e-24
	taf7	klf9	nr0b1	0.0483227	2.76614e-07	-0.25424	0.06098	0.791775	2.44967e-08	0.91189	6.41686e-14	131.6	1.31814e-24
	nsun2	zfy1	gata6	0.156969	1.32521e-07	1.01528	9.48493e-06	0.814479	4.60412e-09	0.814479	4.60412e-09	131.59	1.3243e-24
	nsun2	tcf12	col4a2	0.647045	5.05078e-08	-0.69873	2.02456e-05	0.814479	4.60412e-09	-0.811623	5.75103e-09	131.558	1.34475e-24
	nop2	zfp948	col4a2	0.127699	7.11209e-12	-0.85958	0.000287118	0.767922	1.15269e-07	0.767922	1.15269e-07	131.554	1.34742e-24
	prmt5	klf9	nr0b1	0.0483227	2.76614e-07	-0.310174	0.0440102	0.786356	3.54265e-08	0.91189	6.41686e-14	131.514	1.37314e-24
	nsun2	zscan12	dab2	0.04068	2.74176e-09	-0.812618	0.00048461	0.814479	4.60412e-09	0.814479	4.60412e-09	131.479	1.39639e-24
	sirt2	tcf12	col4a2	0.647045	5.05078e-08	0.868845	4.80656e-06	-0.794545	2.02023e-08	-0.811623	5.75103e-09	131.476	1.39831e-24
	usp7	rhox6	col4a2	0.0976688	2.4193e-07	-1.20985	1.90979e-08	0.900981	3.83246e-13	-0.409827	0.0160797	131.457	1.41095e-24
	pou5f1	phox2a	p4ha1	0.00144213	3.58794e-10	1.04607	2.70021e-07	0.896676	7.33492e-13	0.147562	0.40495	131.436	1.42532e-24
	dppa2	rere	spink3	0.0493681	1.75378e-07	-1.26166	1.12023e-09	0.876224	1.13321e-11	-0.421958	0.0129296	131.435	1.42576e-24
	msh6	six4	app	0.308872	2.97121e-07	1.07596	1.24603e-07	0.91219	6.08898e-14	0.422263	0.0128578	131.422	1.43517e-24
	phf17	klf9	nr0b1	0.0483227	2.76614e-07	-0.173906	0.184079	0.805866	8.90511e-09	0.91189	6.41686e-14	131.414	1.44045e-24
	nsun2	nr1i3	igf2	0.106214	1.19904e-13	1.13062	2.73014e-07	0.814479	4.60412e-09	-0.22788	0.194911	131.395	1.45369e-24
	kat6b	tcf12	esrrb	0.0917887	1.99293e-07	0.365724	3.52158e-05	0.836381	7.29431e-10	-0.811623	5.75103e-09	131.39	1.45675e-24
	wbscr27	mycl1	sepp1	0.0643972	4.89707e-07	-1.59229	7.64794e-19	-0.46451	0.00564714	-0.417794	0.0139465	131.387	1.45937e-24
	gart	tcf12	col4a2	0.647045	5.05078e-08	-0.608877	0.000123546	0.834959	8.28743e-10	-0.811623	5.75103e-09	131.37	1.4709e-24
	mcm2	dbp	dab2	0.0679605	5.59597e-12	1.43081	1.52487e-12	0.701949	3.72508e-06	0.0128031	0.94271	131.355	1.48151e-24
	mettl3	sox4	spink3	0.208135	1.06676e-07	-1.33609	9.51517e-12	0.61717	0.000101143	-0.752061	2.92885e-07	131.348	1.48638e-24
	usp7	dbp	slc25a36	0.0527416	7.47759e-09	1.21416	1.12142e-08	0.900981	3.83246e-13	0.0128031	0.94271	131.333	1.49711e-24
	dppa2	myb	nr0b1	0.0385605	4.52748e-08	-1.34199	1.51255e-10	0.876224	1.13321e-11	0.151165	0.393445	131.318	1.50826e-24
	dppa2	preb	h19	0.167473	1.89933e-09	-1.14612	1.60502e-07	0.876224	1.13321e-11	-0.442115	0.00884528	131.316	1.50939e-24
	sirt2	peg3	igf2	0.0410203	4.13452e-07	0.903178	3.0025e-09	-0.794545	2.02023e-08	-0.725295	1.21977e-06	131.314	1.511e-24
	1700071k01rik	nr1i3	igf2	0.106214	1.19904e-13	1.17282	7.52512e-08	0.796469	1.76413e-08	-0.22788	0.194911	131.286	1.5315e-24
	gmnn	zfp944	ctsh	0.191473	4.0421e-12	1.05308	3.97052e-06	0.722635	1.39299e-06	0.722635	1.39299e-06	131.278	1.53702e-24
	kat2b	klf5	nr0b1	0.0246366	1.29396e-07	0.29854	0.0286193	0.889863	1.93727e-12	0.815098	4.38501e-09	131.258	1.55194e-24
	1700071k01rik	zscan26	srgn	0.117415	1.0511e-09	-0.904771	9.65592e-05	0.796469	1.76413e-08	0.796469	1.76413e-08	131.25	1.55795e-24
	1700071k01rik	zscan26	srgn	0.117415	1.0511e-09	-0.904771	9.65592e-05	0.796469	1.76413e-08	0.796469	1.76413e-08	131.25	1.55795e-24
	mtf2	zscan26	igf2	0.0211002	4.20654e-07	1.02841	7.23218e-06	0.818952	3.22457e-09	0.818952	3.22457e-09	131.247	1.56014e-24
	mtf2	zscan26	igf2	0.0211002	4.20654e-07	1.02841	7.23218e-06	0.818952	3.22457e-09	0.818952	3.22457e-09	131.247	1.56014e-24
	gnas	foxm1	dab2	0.119117	1.37937e-11	-1.11505	1.9958e-07	-0.87163	1.96167e-11	-0.0967735	0.586128	131.245	1.5611e-24
	pole4	zscan26	rpl39l	0.146986	2.35453e-07	-0.940298	2.49103e-05	0.822932	2.32966e-09	0.822932	2.32966e-09	131.234	1.56953e-24
	pole4	zscan26	rpl39l	0.146986	2.35453e-07	-0.940298	2.49103e-05	0.822932	2.32966e-09	0.822932	2.32966e-09	131.234	1.56953e-24
	gnas	irf1	nrk	0.0340381	2.26046e-09	-1.28579	1.86732e-09	-0.87163	1.96167e-11	-0.152361	0.389668	131.207	1.58991e-24
	usp7	ebf1	dab2	0.0578608	3.12983e-12	0.930139	3.6604e-05	0.900981	3.83246e-13	0.0601395	0.735469	131.205	1.59115e-24
	top2a	esrrb	zfp42	0.124986	5.07908e-08	-0.124079	0.000553042	0.574011	0.000385901	0.927778	2.99314e-15	131.196	1.59836e-24
	gart	zfp948	h19	0.056499	2.07392e-08	-0.738383	0.00227791	0.834959	8.28743e-10	0.834959	8.28743e-10	131.196	1.59844e-24
	kat2b	pitx1	igf2	0.179666	3.81123e-08	-1.0491	2.76686e-06	0.889863	1.93727e-12	-0.603231	0.00015919	131.191	1.60192e-24
	tyms	mybl2	zfp42	0.199144	7.36517e-08	-0.370569	4.62885e-07	0.541961	0.000930784	0.894357	1.02846e-12	131.184	1.60734e-24
	actl6a	peg3	igf2	0.0410203	4.13452e-07	-0.731359	5.46957e-08	0.830862	1.18917e-09	-0.725295	1.21977e-06	131.174	1.61515e-24
	dppa2	tsc22d1	col4a2	0.698994	5.06342e-08	-1.29459	1.23691e-09	0.876224	1.13321e-11	-0.344112	0.046286	131.171	1.61743e-24
	jarid2	nr1d2	nr0b1	0.14954	1.88302e-08	-0.804155	0.000197105	0.888277	2.40644e-12	0.702195	3.68349e-06	131.168	1.61973e-24
	ubr5	trps1	klf2	0.0964819	2.11626e-09	1.08533	3.13622e-07	0.890407	1.79678e-12	0.37748	0.027744	131.157	1.6285e-24
	taf5l	trps1	esrrb	0.0657506	1.08871e-10	0.976476	1.19232e-07	0.857479	9.39949e-11	0.37748	0.027744	131.111	1.66448e-24
	pml	nfatc4	dab2	0.0640674	8.49666e-09	1.25404	5.23952e-09	0.819482	3.08952e-09	-0.589069	0.00024711	131.103	1.67086e-24
	paxip1	zfp944	ctsh	0.191473	4.0421e-12	0.743995	0.00159714	0.775317	7.27641e-08	0.775317	7.27641e-08	131.092	1.67994e-24
	1700071k01rik	ubp1	dab2	0.106756	1.57444e-11	-1.1822	1.18631e-09	0.796469	1.76413e-08	0.28366	0.104006	131.087	1.68413e-24
	h2afj	mybl2	zfp42	0.199144	7.36517e-08	-0.415349	9.23789e-06	0.637876	4.94777e-05	0.894357	1.02846e-12	131.066	1.70064e-24
	gnas	dbp	slc25a36	0.0527416	7.47759e-09	-1.30721	2.51816e-10	-0.87163	1.96167e-11	0.0128031	0.94271	131.055	1.71e-24
	kat6b	zscan26	e130012a19rik	0.137208	3.71644e-07	-0.883616	0.000178607	0.836381	7.29431e-10	0.836381	7.29431e-10	131.026	1.73326e-24
	kat6b	zscan26	e130012a19rik	0.137208	3.71644e-07	-0.883616	0.000178607	0.836381	7.29431e-10	0.836381	7.29431e-10	131.026	1.73326e-24
	nasp	zscan26	dab2	0.103165	6.04773e-11	-1.13528	3.95012e-07	0.725333	1.21745e-06	0.725333	1.21745e-06	131.021	1.73748e-24
	nasp	zscan26	dab2	0.103165	6.04773e-11	-1.13528	3.95012e-07	0.725333	1.21745e-06	0.725333	1.21745e-06	131.021	1.73748e-24
	gnas	hoxb2	zfp42	0.0816824	3.42926e-07	-1.02139	9.36509e-09	-0.87163	1.96167e-11	-0.560453	0.000566186	131.007	1.74974e-24
	rnmt	rere	spink3	0.0493681	1.75378e-07	-1.41583	2.03419e-12	0.807643	7.7932e-09	-0.421958	0.0129296	130.991	1.76275e-24
	sap30	klf2	zfp42	0.0795692	1.32813e-07	-0.282075	1.55737e-05	0.71301	2.2248e-06	0.879236	7.81476e-12	130.99	1.76341e-24
	1700071k01rik	klf9	nr0b1	0.0483227	2.76614e-07	-0.215692	0.116198	0.796469	1.76413e-08	0.91189	6.41686e-14	130.967	1.78324e-24
	mettl18	esrrb	zfp42	0.124986	5.07908e-08	-0.156968	0.00412625	0.633319	5.81669e-05	0.927778	2.99314e-15	130.961	1.78803e-24
	sirt2	klf9	nr0b1	0.0483227	2.76614e-07	0.230023	0.101837	-0.794545	2.02023e-08	0.91189	6.41686e-14	130.96	1.78945e-24
	dppa2	rfx5	podxl	0.165951	5.04256e-08	1.31917	1.00666e-10	0.876224	1.13321e-11	0.083998	0.63671	130.954	1.79448e-24
	mtf2	zic5	h19	0.343161	8.26537e-09	0.807948	0.000427913	0.818952	3.22457e-09	0.818952	3.22457e-09	130.945	1.80151e-24
	pou5f1	olig2	rpgrip1	0.209345	9.77859e-10	0.470941	7.93698e-08	0.896676	7.33492e-13	0.0812484	0.647821	130.94	1.80636e-24
	actl6a	zscan26	col4a2	0.165549	4.45886e-08	-0.81815	0.00058828	0.830862	1.18917e-09	0.830862	1.18917e-09	130.928	1.81636e-24
	actl6a	zscan26	col4a2	0.165549	4.45886e-08	-0.81815	0.00058828	0.830862	1.18917e-09	0.830862	1.18917e-09	130.928	1.81636e-24
	pou5f1	rhox6	dab2	0.11828	3.54902e-07	-1.2059	8.91781e-09	0.896676	7.33492e-13	-0.409827	0.0160797	130.916	1.82737e-24
	ncor1	mybl2	zfp42	0.199144	7.36517e-08	-0.515924	1.03899e-07	0.472791	0.0047477	0.894357	1.02846e-12	130.914	1.82907e-24
	msh6	pitx1	igf2	0.179666	3.81123e-08	-0.887558	0.000101456	0.91219	6.08898e-14	-0.603231	0.00015919	130.907	1.83446e-24
	kat2b	trps1	chchd10	0.0210208	1.6182e-09	0.977893	4.33973e-07	0.889863	1.93727e-12	0.37748	0.027744	130.893	1.84681e-24
	usp7	eomes	h19	0.101243	1.71272e-07	1.12569	4.46614e-07	0.900981	3.83246e-13	-0.528904	0.00130018	130.874	1.86413e-24
	hdac1	myb	sepp1	0.146188	9.88646e-08	1.57046	1.51996e-17	0.629571	6.632e-05	0.151165	0.393445	130.817	1.91523e-24
	actl6a	klf5	dab2	0.0251921	2.99667e-08	-0.860855	0.000252843	0.830862	1.18917e-09	0.815098	4.38501e-09	130.802	1.92919e-24
	eed	nr1d2	nr0b1	0.14954	1.88302e-08	-0.822217	4.84975e-05	0.875855	1.18515e-11	0.702195	3.68349e-06	130.784	1.94581e-24
	comt	myb	nr0b1	0.0385605	4.52748e-08	1.5255	2.56624e-16	-0.682448	8.75703e-06	0.151165	0.393445	130.776	1.95348e-24
	pou5f1	dbp	p4ha1	0.0816038	6.92453e-11	1.05321	8.37034e-07	0.896676	7.33492e-13	0.0128031	0.94271	130.773	1.95568e-24
	dpy30	zscan26	srgn	0.117415	1.0511e-09	-0.891776	9.51217e-05	0.794603	2.0121e-08	0.794603	2.0121e-08	130.754	1.97433e-24
	dpy30	zscan26	srgn	0.117415	1.0511e-09	-0.891776	9.51217e-05	0.794603	2.0121e-08	0.794603	2.0121e-08	130.754	1.97433e-24
	dek	dbp	dab2	0.0679605	5.59597e-12	1.48557	3.84297e-14	0.595871	0.000200574	0.0128031	0.94271	130.744	1.9829e-24
	brd8	esrrb	klf2	0.0375596	2.50161e-07	-0.150147	0.000223224	0.589296	0.000245413	0.927778	2.99314e-15	130.727	1.9995e-24
	jarid2	eomes	h19	0.101243	1.71272e-07	0.88177	7.68792e-08	0.888277	2.40644e-12	-0.528904	0.00130018	130.718	2.00782e-24
	shmt2	myb	nr0b1	0.0385605	4.52748e-08	-1.53863	3.18906e-16	0.686197	7.46765e-06	0.151165	0.393445	130.66	2.06473e-24
	kat2b	arid2	h19	0.0278353	8.65005e-11	0.764521	2.81498e-07	0.889863	1.93727e-12	0.0192192	0.914088	130.627	2.09714e-24
	usp7	irf1	app	0.308725	3.85145e-10	0.91913	7.54484e-07	0.900981	3.83246e-13	-0.152361	0.389668	130.614	2.10997e-24
	usp7	nr1d2	nr0b1	0.14954	1.88302e-08	-0.593453	0.00164085	0.900981	3.83246e-13	0.702195	3.68349e-06	130.604	2.12026e-24
	usp7	rhox6	srgn	0.0852158	4.79663e-07	-1.18541	1.4934e-08	0.900981	3.83246e-13	-0.409827	0.0160797	130.58	2.14468e-24
	nop2	zscan26	dab2	0.103165	6.04773e-11	-0.935666	5.504e-05	0.767922	1.15269e-07	0.767922	1.15269e-07	130.576	2.14858e-24
	nop2	zscan26	dab2	0.103165	6.04773e-11	-0.935666	5.504e-05	0.767922	1.15269e-07	0.767922	1.15269e-07	130.576	2.14858e-24
	pou5f1	six4	app	0.308872	2.97121e-07	1.01748	1.5887e-08	0.896676	7.33492e-13	0.422263	0.0128578	130.563	2.16204e-24
	usp7	zfp444	ctsh	0.0678338	2.46636e-12	0.912333	6.72439e-05	0.900981	3.83246e-13	-0.0665421	0.708475	130.54	2.18582e-24
	rcor1	otx2	nr0b1	0.0913198	3.39672e-08	1.59985	1.53629e-19	-0.429055	0.0113405	-0.0478544	0.78812	130.47	2.26032e-24
	ftsj3	myb	sepp1	0.146188	9.88646e-08	1.43634	1.77028e-13	0.809432	6.80423e-09	0.151165	0.393445	130.461	2.27023e-24
	actl6a	zscan26	rpl39l	0.146986	2.35453e-07	-0.879717	0.000141136	0.830862	1.18917e-09	0.830862	1.18917e-09	130.455	2.27663e-24
	actl6a	zscan26	rpl39l	0.146986	2.35453e-07	-0.879717	0.000141136	0.830862	1.18917e-09	0.830862	1.18917e-09	130.455	2.27663e-24
	eed	nr1d1	ctsh	0.574718	7.4718e-14	0.800279	0.000388837	0.875855	1.18515e-11	0.260297	0.137075	130.446	2.28613e-24
	gnas	zfp455	ctsh	0.0603422	1.16573e-14	-0.850861	0.00034358	-0.87163	1.96167e-11	-0.0929651	0.60102	130.445	2.28725e-24
	pou5f1	ncor1	krt18	0.0565737	6.28136e-11	-0.816282	0.000221012	0.896676	7.33492e-13	0.472791	0.0047477	130.398	2.33914e-24
	prmt5	zfx	igf2	0.0926021	1.18125e-09	-0.941236	3.26454e-05	0.786356	3.54265e-08	0.786356	3.54265e-08	130.396	2.34157e-24
	setd6	esrrb	zfp42	0.124986	5.07908e-08	-0.114913	0.000536629	0.558146	0.000603359	0.927778	2.99314e-15	130.362	2.37966e-24
	taf5l	mitf	srgn	0.184234	1.8473e-12	-1.05214	1.66832e-06	0.857479	9.39949e-11	0.24083	0.170052	130.361	2.38145e-24
	actl6a	zfp954	igf2	0.066476	2.40777e-08	0.739755	0.00144936	0.830862	1.18917e-09	0.830862	1.18917e-09	130.357	2.3855e-24
	eed	id1	ctsh	0.143812	2.13681e-07	-1.19417	3.98702e-08	0.875855	1.18515e-11	-0.565077	0.000497717	130.321	2.42725e-24
	nop2	sox4	spink3	0.208135	1.06676e-07	-1.07372	1.41674e-08	0.767922	1.15269e-07	-0.752061	2.92885e-07	130.291	2.46269e-24
	trmt10b	klf2	zfp42	0.0795692	1.32813e-07	-0.171286	0.000298662	0.761967	1.64965e-07	0.879236	7.81476e-12	130.286	2.46792e-24
	ubr5	foxn2	zfp42	0.0476388	1.62327e-07	-0.652278	9.91905e-06	0.890407	1.79678e-12	0.665201	1.77072e-05	130.283	2.47213e-24
	h1f0	klf9	nr0b1	0.0483227	2.76614e-07	0.277159	0.0180044	-0.762406	1.60717e-07	0.91189	6.41686e-14	130.277	2.47829e-24
	ubr5	tfcp2l1	dab2	0.046049	6.40181e-09	-0.754173	0.000798606	0.890407	1.79678e-12	0.692676	5.63939e-06	130.26	2.49867e-24
	eed	dbp	p4ha1	0.0816038	6.92453e-11	0.937293	6.69828e-08	0.875855	1.18515e-11	0.0128031	0.94271	130.26	2.49945e-24
	dppa2	zfp623	dab2	0.0320951	1.81149e-10	-0.842478	7.68591e-06	0.876224	1.13321e-11	-0.4897	0.00328692	130.258	2.50124e-24
	msh6	olig1	rpgrip1	0.0669257	5.54185e-09	0.151038	2.32224e-07	0.91219	6.08898e-14	-0.0773859	0.663556	130.253	2.5076e-24
	arid1a	mybl2	zfp42	0.199144	7.36517e-08	-0.418773	1.46323e-06	0.566879	0.00047309	0.894357	1.02846e-12	130.236	2.52777e-24
	nop2	zfp948	ctsh	0.087947	6.88439e-11	-0.934962	5.76883e-05	0.767922	1.15269e-07	0.767922	1.15269e-07	130.223	2.54308e-24
	rcc1	otx2	nr0b1	0.0913198	3.39672e-08	-1.4996	1.46935e-16	0.671917	1.35343e-05	-0.0478544	0.78812	130.206	2.56463e-24
	eed	sall1	igf2	0.0615967	2.86517e-07	0.804577	1.32489e-07	0.875855	1.18515e-11	0.612344	0.000118626	130.201	2.57064e-24
	msh6	sox3	col4a2	0.0415078	3.07389e-07	1.23323	1.22306e-08	0.91219	6.08898e-14	-0.209651	0.234039	130.193	2.58019e-24
	msh6	id2	igf2	0.0908856	1.51028e-07	-0.376554	0.00233975	0.91219	6.08898e-14	-0.710533	2.50214e-06	130.183	2.59222e-24
	kat2b	otx2	dab2	0.106651	3.9475e-09	1.23795	9.05928e-09	0.889863	1.93727e-12	-0.0478544	0.78812	130.155	2.6273e-24
	mtf2	zic2	pim2	0.0758748	1.09553e-08	-0.601382	0.000492051	0.818952	3.22457e-09	0.818952	3.22457e-09	130.103	2.69385e-24
	hells	myb	nr0b1	0.0385605	4.52748e-08	-1.3367	4.48573e-11	0.860204	7.04465e-11	0.151165	0.393445	130.094	2.70485e-24
	actl6a	zfp948	rbp4	0.0552594	5.82874e-08	-0.786872	0.000686942	0.830862	1.18917e-09	0.830862	1.18917e-09	130.082	2.72004e-24
	cdk9	esrrb	zfp42	0.124986	5.07908e-08	-0.130571	0.00968571	0.644591	3.87958e-05	0.927778	2.99314e-15	130.065	2.74314e-24
	ube2a	klf5	ctsh	0.063884	2.79037e-07	-1.07693	5.5454e-07	0.772956	8.44338e-08	0.815098	4.38501e-09	130.059	2.75071e-24
	wbscr27	sox4	h19	0.0581757	1.72898e-08	-1.38581	2.01473e-12	-0.46451	0.00564714	-0.752061	2.92885e-07	130.048	2.76556e-24
	pou5f1	rfx5	rnf130	0.059335	3.2095e-07	1.32025	3.84629e-10	0.896676	7.33492e-13	0.083998	0.63671	130.046	2.76729e-24
	pou5f1	trps1	zfp42	0.0694292	2.37037e-10	0.958784	1.2032e-05	0.896676	7.33492e-13	0.37748	0.027744	130.033	2.785e-24
	tet1	tcf12	esrrb	0.0917887	1.99293e-07	0.444945	9.12722e-07	0.779411	5.59815e-08	-0.811623	5.75103e-09	130.015	2.80899e-24
	dppa2	id1	ctsh	0.143812	2.13681e-07	-1.19918	4.95629e-08	0.876224	1.13321e-11	-0.565077	0.000497717	129.975	2.86255e-24
	dppa2	klf5	nr0b1	0.0246366	1.29396e-07	0.334538	0.00929415	0.876224	1.13321e-11	0.815098	4.38501e-09	129.974	2.86379e-24
	twist1	klf2	esrrb	0.0434744	2.67653e-08	0.108236	0.000429646	-0.737058	6.65382e-07	0.879236	7.81476e-12	129.973	2.86541e-24
	kdm3a	tfcp2l1	dab2	0.046049	6.40181e-09	-1.02199	1.04294e-10	0.667924	1.58919e-05	0.692676	5.63939e-06	129.972	2.86731e-24
	dppa2	nr1i3	igf2	0.106214	1.19904e-13	0.862854	0.000227294	0.876224	1.13321e-11	-0.22788	0.194911	129.96	2.88372e-24
	asf1b	klf5	dab2	0.0251921	2.99667e-08	-0.990832	5.07999e-06	0.771859	9.04216e-08	0.815098	4.38501e-09	129.954	2.8912e-24
	hcfc1	nr1d2	nr0b1	0.14954	1.88302e-08	-0.944457	2.112e-10	0.699464	4.16924e-06	0.702195	3.68349e-06	129.931	2.92392e-24
	usp7	rere	spink3	0.0493681	1.75378e-07	-1.18194	7.07182e-08	0.900981	3.83246e-13	-0.421958	0.0129296	129.918	2.94136e-24
	eed	pitx2	app	0.0804257	3.73646e-07	-0.954842	1.3497e-05	0.875855	1.18515e-11	-0.728585	1.03281e-06	129.91	2.95379e-24
	eed	e2f6	col4a2	0.186015	3.66406e-08	-0.782013	0.000112932	0.875855	1.18515e-11	-0.724564	1.26528e-06	129.899	2.96841e-24
	nsun2	zic2	app	0.107101	2.62539e-08	0.89964	0.000111557	0.814479	4.60412e-09	0.814479	4.60412e-09	129.898	2.97002e-24
	pou5f1	foxm1	fam134b	0.197364	3.28973e-07	1.30555	4.42985e-10	0.896676	7.33492e-13	-0.0967735	0.586128	129.88	2.99594e-24
	gnas	tcf12	ctsh	0.174584	1.49856e-07	0.532887	0.00374227	-0.87163	1.96167e-11	-0.811623	5.75103e-09	129.86	3.02402e-24
	jarid2	myb	sepp1	0.146188	9.88646e-08	1.30239	6.77105e-10	0.888277	2.40644e-12	0.151165	0.393445	129.857	3.02918e-24
	pou5f1	dbp	h19	0.00976212	1.04355e-10	1.09003	8.84963e-07	0.896676	7.33492e-13	0.0128031	0.94271	129.842	3.05095e-24
	pml	peg3	igf2	0.0410203	4.13452e-07	-0.863444	4.10209e-08	0.819482	3.08952e-09	-0.725295	1.21977e-06	129.84	3.05353e-24
	smarca5	zfp944	dab2	0.0743777	6.47667e-11	0.801024	0.000723868	0.785723	3.69593e-08	0.785723	3.69593e-08	129.836	3.0593e-24
	msh6	sall2	cubn	0.147092	2.26458e-08	1.08302	1.54575e-06	0.91219	6.08898e-14	-0.372218	0.030176	129.827	3.07193e-24
	nop2	nr1i3	igf2	0.106214	1.19904e-13	1.2047	2.4105e-08	0.767922	1.15269e-07	-0.22788	0.194911	129.808	3.10012e-24
	ing3	esrrb	zfp42	0.124986	5.07908e-08	-0.14418	0.00585228	0.626714	7.32096e-05	0.927778	2.99314e-15	129.802	3.10911e-24
	eed	nr1d1	dab2	0.0517217	3.39173e-13	0.848069	0.000118251	0.875855	1.18515e-11	0.260297	0.137075	129.802	3.11014e-24
	ftsj3	zscan12	dab2	0.04068	2.74176e-09	-0.813589	0.000513444	0.809432	6.80423e-09	0.809432	6.80423e-09	129.801	3.11098e-24
	thumpd3	zscan21	srgn	0.0312451	1.54071e-08	0.903793	5.54419e-05	0.806046	8.78644e-09	0.806046	8.78644e-09	129.777	3.14609e-24
	pou5f1	t	spp1	0.0225229	2.42492e-07	1.21777	8.34552e-09	0.896676	7.33492e-13	-0.345844	0.0451267	129.746	3.19342e-24
	dppa2	foxm1	dab2	0.119117	1.37937e-11	1.07273	7.43929e-07	0.876224	1.13321e-11	-0.0967735	0.586128	129.711	3.24674e-24
	gart	zfp948	ttr	0.204734	4.55441e-07	-0.847714	0.000218127	0.834959	8.28743e-10	0.834959	8.28743e-10	129.709	3.25007e-24
	dppa2	nr1d2	nr0b1	0.14954	1.88302e-08	-0.652043	8.72262e-05	0.876224	1.13321e-11	0.702195	3.68349e-06	129.7	3.26502e-24
	hmga2	cdc5l	h19	0.202002	2.48084e-07	0.844432	0.000385401	-0.800042	1.36607e-08	0.862837	5.30067e-11	129.68	3.29564e-24
	rnmt	pias1	igf2	0.172518	2.22424e-07	-1.2551	2.51678e-10	0.807643	7.7932e-09	-0.603283	0.000158928	129.677	3.30018e-24
	syncrip	sox4	spink3	0.208135	1.06676e-07	-1.27844	1.87858e-11	0.611594	0.000121576	-0.752061	2.92885e-07	129.62	3.39209e-24
	pou5f1	mxd3	col4a2	0.0486639	4.31826e-11	0.938606	3.01509e-05	0.896676	7.33492e-13	0.307571	0.0768063	129.565	3.48242e-24
	trp53	klf9	nr0b1	0.0483227	2.76614e-07	-0.357165	0.00800244	0.741761	5.17558e-07	0.91189	6.41686e-14	129.56	3.4899e-24
	gart	zscan12	rpl39l	0.0474554	1.23989e-08	-0.635875	0.00867102	0.834959	8.28743e-10	0.834959	8.28743e-10	129.551	3.50462e-24
	apbb2	sox4	spink3	0.208135	1.06676e-07	1.34691	4.8353e-12	-0.565678	0.000489377	-0.752061	2.92885e-07	129.549	3.50877e-24
	jak2	dbp	ctsl	0.0357347	2.42711e-08	-1.49243	3.05564e-16	-0.677845	1.06156e-05	0.0128031	0.94271	129.541	3.52179e-24
	taf5l	trps1	fbxo15	0.0164099	3.74103e-11	0.99969	7.62954e-07	0.857479	9.39949e-11	0.37748	0.027744	129.535	3.53145e-24
	gnas	rfx5	rhou	0.0756347	6.54467e-08	-1.35326	9.10634e-11	-0.87163	1.96167e-11	0.083998	0.63671	129.535	3.53174e-24
	gart	dbp	ctsl	0.0357347	2.42711e-08	1.38852	3.95781e-12	0.834959	8.28743e-10	0.0128031	0.94271	129.519	3.55934e-24
	asf1a	myb	sepp1	0.146188	9.88646e-08	1.63302	1.68668e-19	0.427904	0.0115864	0.151165	0.393445	129.493	3.60313e-24
	trmt10b	klf9	nr0b1	0.0483227	2.76614e-07	-0.341163	0.0260216	0.761967	1.64965e-07	0.91189	6.41686e-14	129.489	3.61119e-24
	rnmt	cdc5l	nr0b1	0.0792228	1.49785e-07	0.392997	0.0012327	0.807643	7.7932e-09	0.862837	5.30067e-11	129.486	3.61476e-24
	dpy30	zfp948	plod2	0.0725048	3.882e-09	-0.942972	4.85919e-05	0.794603	2.0121e-08	0.794603	2.0121e-08	129.484	3.61908e-24
	prdm5	esrrb	zfp42	0.124986	5.07908e-08	-0.139876	0.000565313	0.542743	0.00091195	0.927778	2.99314e-15	129.432	3.70972e-24
	kansl2	klf9	nr0b1	0.0483227	2.76614e-07	-0.284539	0.0253062	0.760915	1.75558e-07	0.91189	6.41686e-14	129.42	3.73156e-24
	kat6b	zscan26	col4a2	0.165549	4.45886e-08	0.710863	0.00338719	0.836381	7.29431e-10	0.836381	7.29431e-10	129.382	3.7993e-24
	kat6b	zscan26	col4a2	0.165549	4.45886e-08	0.710863	0.00338719	0.836381	7.29431e-10	0.836381	7.29431e-10	129.382	3.7993e-24
	pou5f1	smad1	spink3	0.148073	1.07532e-07	-1.07604	2.02647e-06	0.896676	7.33492e-13	-0.563914	0.000514204	129.337	3.88183e-24
	prmt5	zfp948	rbp4	0.0552594	5.82874e-08	-1.09784	1.16642e-06	0.786356	3.54265e-08	0.786356	3.54265e-08	129.262	4.02318e-24
	gnas	nfatc4	dab2	0.0640674	8.49666e-09	-1.06231	2.08826e-06	-0.87163	1.96167e-11	-0.589069	0.00024711	129.246	4.05391e-24
	ubr5	irf1	app	0.308725	3.85145e-10	1.00761	3.21023e-07	0.890407	1.79678e-12	-0.152361	0.389668	129.233	4.07893e-24
	prmt7	klf2	esrrb	0.0434744	2.67653e-08	-0.170977	0.000640645	0.737584	6.47114e-07	0.879236	7.81476e-12	129.23	4.08553e-24
	pml	zfp948	rbp4	0.0552594	5.82874e-08	-0.889724	0.000156282	0.819482	3.08952e-09	0.819482	3.08952e-09	129.224	4.09615e-24
	kat7	zfp422	marcks	0.136929	4.72706e-07	-1.03999	3.38393e-12	0.714097	2.11216e-06	-0.655195	2.61046e-05	129.196	4.15224e-24
	gart	zscan26	rpl39l	0.146986	2.35453e-07	-0.82306	0.000545953	0.834959	8.28743e-10	0.834959	8.28743e-10	129.194	4.15627e-24
	gart	zscan26	rpl39l	0.146986	2.35453e-07	-0.82306	0.000545953	0.834959	8.28743e-10	0.834959	8.28743e-10	129.194	4.15627e-24
	ccnb1	klf9	nr0b1	0.0483227	2.76614e-07	-0.167192	0.130501	0.785255	3.81331e-08	0.91189	6.41686e-14	129.193	4.15822e-24
	1700071k01rik	zfy1	gata6	0.156969	1.32521e-07	1.06435	2.14641e-06	0.796469	1.76413e-08	0.796469	1.76413e-08	129.189	4.16687e-24
	rnmt	cdip1	h19	0.134379	3.81028e-07	-1.11354	1.38831e-07	0.807643	7.7932e-09	-0.756968	2.21136e-07	129.13	4.28538e-24
	nsun2	dbp	dab2	0.0679605	5.59597e-12	1.25006	3.75552e-09	0.814479	4.60412e-09	0.0128031	0.94271	129.129	4.28772e-24
	kat2b	trps1	klf2	0.0964819	2.11626e-09	1.04539	8.03615e-07	0.889863	1.93727e-12	0.37748	0.027744	129.124	4.29628e-24
	jarid2	irx3	igf2	0.0106747	6.51673e-08	-0.669066	8.94056e-05	0.888277	2.40644e-12	-0.689336	6.52372e-06	129.123	4.299e-24
	actl6a	nfatc4	dab2	0.0640674	8.49666e-09	1.20548	3.67365e-08	0.830862	1.18917e-09	-0.589069	0.00024711	129.118	4.31049e-24
	kpna2	pitx2	dab2	0.219174	4.91557e-07	0.713559	4.40024e-08	0.815778	4.15569e-09	-0.728585	1.03281e-06	129.093	4.36034e-24
	jak2	peg3	igf2	0.0410203	4.13452e-07	0.929739	1.75151e-11	-0.677845	1.06156e-05	-0.725295	1.21977e-06	129.073	4.4022e-24
	msh6	sox3	spink3	0.140251	4.4245e-09	1.08947	1.49969e-06	0.91219	6.08898e-14	-0.209651	0.234039	129.057	4.43753e-24
	tdrd3	esrrb	zfp42	0.124986	5.07908e-08	0.153422	1.51483e-05	-0.352045	0.041165	0.927778	2.99314e-15	129.052	4.44833e-24
	pou5f1	olig1	rpgrip1	0.0669257	5.54185e-09	0.168875	3.53308e-08	0.896676	7.33492e-13	-0.0773859	0.663556	129.041	4.47063e-24
	pou5f1	tcf15	app	0.105986	4.58783e-07	0.476996	0.00070685	0.896676	7.33492e-13	0.746445	4.00821e-07	129.04	4.4726e-24
	pou5f1	satb1	ctsh	0.110523	1.17187e-08	1.06644	9.45728e-08	0.896676	7.33492e-13	-0.273667	0.117321	129.04	4.47395e-24
	msh6	sox3	cubn	0.211954	7.15944e-08	1.17645	9.51119e-08	0.91219	6.08898e-14	-0.209651	0.234039	129.005	4.54855e-24
	ubr5	irf1	nrk	0.0340381	2.26046e-09	1.18816	6.14561e-08	0.890407	1.79678e-12	-0.152361	0.389668	129	4.55861e-24
	mef2a	klf5	dab2	0.0251921	2.99667e-08	0.946194	4.89254e-05	-0.798465	1.53026e-08	0.815098	4.38501e-09	128.977	4.60854e-24
	exosc10	peg3	igf2	0.0410203	4.13452e-07	-1.11012	1.54507e-12	0.610187	0.000127282	-0.725295	1.21977e-06	128.961	4.64418e-24
	hmga2	zic2	app	0.107101	2.62539e-08	-0.98428	2.02672e-05	-0.800042	1.36607e-08	-0.800042	1.36607e-08	128.959	4.6495e-24
	trim24	myb	nr0b1	0.0385605	4.52748e-08	-1.38707	1.6406e-12	0.818274	3.40564e-09	0.151165	0.393445	128.954	4.65978e-24
	nsun2	zfp948	plod2	0.0725048	3.882e-09	-0.77817	0.00121323	0.814479	4.60412e-09	0.814479	4.60412e-09	128.948	4.67361e-24
	eed	klf5	nr0b1	0.0246366	1.29396e-07	0.394178	0.0148814	0.875855	1.18515e-11	0.815098	4.38501e-09	128.943	4.68409e-24
	kat2b	eomes	dab2	0.0495498	4.51387e-07	1.08644	8.98161e-08	0.889863	1.93727e-12	-0.528904	0.00130018	128.903	4.77541e-24
	dpy30	sox4	spink3	0.208135	1.06676e-07	-1.00187	1.64171e-07	0.794603	2.0121e-08	-0.752061	2.92885e-07	128.882	4.82404e-24
	prmt3	klf9	nr0b1	0.0483227	2.76614e-07	-0.219338	0.126723	0.782332	4.62754e-08	0.91189	6.41686e-14	128.865	4.86333e-24
	taf5l	peg3	igf2	0.0410203	4.13452e-07	-0.450912	2.2217e-06	0.857479	9.39949e-11	-0.725295	1.21977e-06	128.841	4.91804e-24
	dppa2	ebf1	dab2	0.0578608	3.12983e-12	1.03723	4.0583e-06	0.876224	1.13321e-11	0.0601395	0.735469	128.831	4.94236e-24
	taf5l	tbx3	ctsh	0.218517	7.92061e-09	-1.21421	1.76034e-10	0.857479	9.39949e-11	-0.039736	0.823442	128.792	5.03392e-24
	mbd2	peg3	igf2	0.0410203	4.13452e-07	1.17106	1.15661e-12	-0.598398	0.000185391	-0.725295	1.21977e-06	128.788	5.04374e-24
	etf1	dbp	ctsl	0.0357347	2.42711e-08	1.51983	2.36956e-15	0.715145	2.00861e-06	0.0128031	0.94271	128.774	5.07767e-24
	kat2b	nfatc4	dab2	0.0640674	8.49666e-09	0.955773	2.70082e-05	0.889863	1.93727e-12	-0.589069	0.00024711	128.757	5.12015e-24
	pou5f1	foxn2	srgn	0.0516295	1.90547e-07	-0.846774	4.51471e-05	0.896676	7.33492e-13	0.665201	1.77072e-05	128.723	5.20354e-24
	actl6a	zfp948	podxl	0.0471228	2.16066e-07	-0.796119	0.000366722	0.830862	1.18917e-09	0.830862	1.18917e-09	128.717	5.21763e-24
	pou5f1	snai3	igf2	0.103973	1.38582e-11	0.991468	1.44125e-05	0.896676	7.33492e-13	0.0515432	0.772201	128.698	5.2656e-24
	kat2b	irf1	igf2	0.104736	2.26165e-09	1.04247	6.62912e-08	0.889863	1.93727e-12	-0.152361	0.389668	128.697	5.26782e-24
	usp7	pitx2	dab2	0.219174	4.91557e-07	0.735291	0.000582078	0.900981	3.83246e-13	-0.728585	1.03281e-06	128.696	5.27114e-24
	dnajc2	sox4	spink3	0.208135	1.06676e-07	-1.0874	4.4898e-09	0.733271	8.11502e-07	-0.752061	2.92885e-07	128.686	5.29701e-24
	dppa2	zfp260	igf2	0.0585182	1.02478e-07	-1.21569	1.806e-08	0.876224	1.13321e-11	-0.466257	0.00544613	128.679	5.31409e-24
	msh6	irf1	krt18	0.0617952	8.53906e-11	0.911479	5.65693e-05	0.91219	6.08898e-14	-0.152361	0.389668	128.672	5.33144e-24
	kpna2	zic5	h19	0.343161	8.26537e-09	0.696535	0.000808665	0.815778	4.15569e-09	0.815778	4.15569e-09	128.658	5.36771e-24
	mtf2	zfy1	col4a2	0.049843	7.33542e-10	-0.597761	0.0152042	0.818952	3.22457e-09	0.818952	3.22457e-09	128.649	5.39152e-24
	gart	zscan5b	spink3	0.0727266	6.98466e-08	0.72029	0.00246553	0.834959	8.28743e-10	0.834959	8.28743e-10	128.609	5.49393e-24
	dpy30	dbp	ctsl	0.0357347	2.42711e-08	1.4041	2.58756e-13	0.794603	2.0121e-08	0.0128031	0.94271	128.595	5.53162e-24
	etf1	dbp	lgmn	0.207069	9.79596e-10	1.48154	6.46393e-14	0.715145	2.00861e-06	0.0128031	0.94271	128.582	5.56587e-24
	ankrd1	smad1	spink3	0.148073	1.07532e-07	1.3498	3.85882e-13	-0.692684	5.6373e-06	-0.563914	0.000514204	128.575	5.5828e-24
	prmt3	nr1i3	igf2	0.106214	1.19904e-13	1.13258	1.12913e-07	0.782332	4.62754e-08	-0.22788	0.194911	128.545	5.66391e-24
	ftsj3	zscan12	pla1a	0.103415	1.9329e-08	-0.866482	0.000137209	0.809432	6.80423e-09	0.809432	6.80423e-09	128.534	5.69365e-24
	usp7	sox4	car4	0.0630285	3.74057e-07	0.580589	0.00295121	0.900981	3.83246e-13	-0.752061	2.92885e-07	128.516	5.74343e-24
	usp7	dbp	ctsl	0.0357347	2.42711e-08	1.22372	1.42627e-08	0.900981	3.83246e-13	0.0128031	0.94271	128.497	5.79454e-24
	eed	pias1	igf2	0.172518	2.22424e-07	-0.891026	2.9976e-07	0.875855	1.18515e-11	-0.603283	0.000158928	128.489	5.81726e-24
	rnmt	myb	nr0b1	0.0385605	4.52748e-08	-1.37854	9.18944e-13	0.807643	7.7932e-09	0.151165	0.393445	128.458	5.90505e-24
	eed	cdx4	igf2	0.220577	6.39377e-13	0.978449	1.9192e-05	0.875855	1.18515e-11	0.0270135	0.879463	128.453	5.91963e-24
	dppa2	dbp	lgmn	0.207069	9.79596e-10	1.12881	1.22241e-08	0.876224	1.13321e-11	0.0128031	0.94271	128.452	5.92068e-24
	prmt5	zfy1	ttr	0.120783	4.96705e-10	0.818036	0.000207082	0.786356	3.54265e-08	0.786356	3.54265e-08	128.434	5.97228e-24
	dppa2	pias1	igf2	0.172518	2.22424e-07	-0.989962	3.23e-07	0.876224	1.13321e-11	-0.603283	0.000158928	128.429	5.98533e-24
	dppa3	esrrb	klf2	0.0375596	2.50161e-07	-0.143702	3.50861e-06	0.339818	0.0492636	0.927778	2.99314e-15	128.429	5.98685e-24
	ube2a	sox4	zfp42	0.0251144	2.33393e-08	0.640272	2.26663e-07	0.772956	8.44338e-08	-0.752061	2.92885e-07	128.407	6.04863e-24
	ube2a	klf5	h19	0.122157	3.20481e-07	-1.05591	1.1114e-06	0.772956	8.44338e-08	0.815098	4.38501e-09	128.391	6.095e-24
	prmt5	zfp948	plod2	0.0725048	3.882e-09	-0.973044	2.7681e-05	0.786356	3.54265e-08	0.786356	3.54265e-08	128.347	6.22676e-24
	ftsj3	nr1i3	igf2	0.106214	1.19904e-13	1.10411	8.49025e-07	0.809432	6.80423e-09	-0.22788	0.194911	128.344	6.23327e-24
	dpy30	zscan12	pla1a	0.103415	1.9329e-08	-0.981786	1.73405e-05	0.794603	2.0121e-08	0.794603	2.0121e-08	128.334	6.26345e-24
	nop2	dbp	ctsl	0.0357347	2.42711e-08	1.46278	5.14858e-14	0.767922	1.15269e-07	0.0128031	0.94271	128.333	6.26754e-24
	1700071k01rik	dbp	p4ha1	0.0816038	6.92453e-11	1.17823	1.18234e-10	0.796469	1.76413e-08	0.0128031	0.94271	128.327	6.28372e-24
	smarce1	rbpj	nr0b1	0.311657	2.23466e-08	1.42994	4.88196e-16	-0.391096	0.0221892	0.560563	0.000564471	128.32	6.30511e-24
	usp7	satb1	dab2	0.078548	1.77915e-09	1.03875	1.71113e-06	0.900981	3.83246e-13	-0.273667	0.117321	128.317	6.31568e-24
	nsun2	dbp	ctsl	0.0357347	2.42711e-08	1.40574	1.30369e-12	0.814479	4.60412e-09	0.0128031	0.94271	128.31	6.33567e-24
	trim24	klf5	dab2	0.0251921	2.99667e-08	-0.827731	0.000307371	0.818274	3.40564e-09	0.815098	4.38501e-09	128.307	6.34519e-24
	hdac7	eomes	h19	0.101243	1.71272e-07	-1.23812	2.31557e-12	-0.753678	2.67166e-07	-0.528904	0.00130018	128.304	6.35435e-24
	ftsj3	dbp	lgmn	0.207069	9.79596e-10	1.38008	2.22347e-11	0.809432	6.80423e-09	0.0128031	0.94271	128.276	6.44016e-24
	prmt3	zfx	app	0.0995008	5.2595e-10	-0.870434	0.000124346	0.782332	4.62754e-08	0.782332	4.62754e-08	128.271	6.45493e-24
	sap30	sall2	h19	0.0628219	1.13061e-11	1.32928	1.86525e-10	0.71301	2.2248e-06	-0.372218	0.030176	128.249	6.52227e-24
	tet1	klf9	nr0b1	0.0483227	2.76614e-07	-0.19288	0.143372	0.779411	5.59815e-08	0.91189	6.41686e-14	128.237	6.5611e-24
	gnas	zfp568	p4ha1	0.00837278	1.95347e-08	1.12828	1.08974e-08	-0.87163	1.96167e-11	0.364164	0.0342333	128.23	6.58274e-24
	actl6a	nfkb1	zfp42	0.31484	3.82092e-07	1.30732	8.9724e-12	0.830862	1.18917e-09	-0.362464	0.0351443	128.226	6.59678e-24
	pou5f1	ubp1	srgn	0.107159	3.59669e-08	-1.10488	5.2329e-08	0.896676	7.33492e-13	0.28366	0.104006	128.221	6.61023e-24
	msh6	e2f5	h19	0.15022	5.5928e-09	0.93224	3.74066e-05	0.91219	6.08898e-14	-0.428309	0.0114994	128.181	6.73772e-24
	mcm2	myb	sepp1	0.146188	9.88646e-08	1.53117	1.01335e-15	0.701949	3.72508e-06	0.151165	0.393445	128.177	6.75286e-24
	prmt3	tcf12	col4a2	0.647045	5.05078e-08	-0.740839	1.10059e-05	0.782332	4.62754e-08	-0.811623	5.75103e-09	128.162	6.80137e-24
	eed	zfp568	fam134b	0.202547	1.89223e-07	-1.28473	1.95481e-09	0.875855	1.18515e-11	0.364164	0.0342333	128.133	6.89492e-24
	pou5f1	irx3	igf2	0.0106747	6.51673e-08	-0.602177	0.000483617	0.896676	7.33492e-13	-0.689336	6.52372e-06	128.123	6.92716e-24
	trim24	myb	sepp1	0.146188	9.88646e-08	1.43558	1.14818e-12	0.818274	3.40564e-09	0.151165	0.393445	128.106	6.98385e-24
	sap30	eomes	dab2	0.0495498	4.51387e-07	1.38748	1.17336e-13	0.71301	2.2248e-06	-0.528904	0.00130018	128.092	7.03224e-24
	gnas	six4	nr0b1	0.179073	1.46674e-07	1.24265	4.14363e-09	-0.87163	1.96167e-11	0.422263	0.0128578	128.09	7.03612e-24
	gart	dbp	dab2	0.0679605	5.59597e-12	1.19145	3.51634e-08	0.834959	8.28743e-10	0.0128031	0.94271	128.085	7.05524e-24
	kat6b	sall2	h19	0.0628219	1.13061e-11	1.10198	6.20934e-07	0.836381	7.29431e-10	-0.372218	0.030176	128.074	7.09002e-24
	kat2b	myb	krt18	0.0469027	1.59266e-07	1.14587	1.27872e-09	0.889863	1.93727e-12	0.151165	0.393445	128.065	7.12076e-24
	pml	zfp948	dab2	0.346926	6.48895e-08	-0.859194	0.000252729	0.819482	3.08952e-09	0.819482	3.08952e-09	128.049	7.17792e-24
	prmt7	zfp422	marcks	0.136929	4.72706e-07	-1.08185	1.96214e-11	0.737584	6.47114e-07	-0.655195	2.61046e-05	128.047	7.18434e-24
	ankrd1	nfkb1	zfp42	0.31484	3.82092e-07	-1.46444	2.07858e-15	-0.692684	5.6373e-06	-0.362464	0.0351443	128.038	7.21345e-24
	ftsjd2	esrrb	zfp42	0.124986	5.07908e-08	0.183349	0.000175893	-0.462427	0.00589524	0.927778	2.99314e-15	128.034	7.22616e-24
	bptf	mybl2	zfp42	0.199144	7.36517e-08	-0.36928	2.08916e-07	0.435627	0.0100192	0.894357	1.02846e-12	128.023	7.26618e-24
	gnas	tfcp2l1	dab2	0.046049	6.40181e-09	0.694309	0.000225345	-0.87163	1.96167e-11	0.692676	5.63939e-06	128.01	7.31153e-24
	ubr5	nfe2l2	nr0b1	0.0235668	1.38108e-07	-1.25774	5.76937e-09	0.890407	1.79678e-12	0.27732	0.112313	127.995	7.36412e-24
	usp7	cdx4	igf2	0.220577	6.39377e-13	0.801201	0.00074954	0.900981	3.83246e-13	0.0270135	0.879463	127.986	7.39614e-24
	gatad2a	mybl2	zfp42	0.199144	7.36517e-08	-0.368021	1.48216e-05	0.606332	0.000144174	0.894357	1.02846e-12	127.982	7.41086e-24
	usp7	ubp1	dab2	0.106756	1.57444e-11	-0.762919	0.000261136	0.900981	3.83246e-13	0.28366	0.104006	127.957	7.49892e-24
	jarid2	foxn2	zfp42	0.0476388	1.62327e-07	-0.63837	2.37178e-05	0.888277	2.40644e-12	0.665201	1.77072e-05	127.955	7.50643e-24
	taf5l	klf5	ctsh	0.063884	2.79037e-07	-0.640476	0.00142807	0.857479	9.39949e-11	0.815098	4.38501e-09	127.952	7.5147e-24
	meg3	klf2	zfp42	0.0795692	1.32813e-07	0.22065	0.000306184	-0.741713	5.18909e-07	0.879236	7.81476e-12	127.944	7.54349e-24
	loxl2	myb	nr0b1	0.0385605	4.52748e-08	1.47144	1.55722e-14	-0.73909	5.97342e-07	0.151165	0.393445	127.935	7.57808e-24
	actl6a	zic5	app	0.101034	4.99239e-07	0.845566	0.000237489	0.830862	1.18917e-09	0.830862	1.18917e-09	127.911	7.66385e-24
	ftsj3	dbp	dab2	0.0679605	5.59597e-12	1.2621	4.68575e-09	0.809432	6.80423e-09	0.0128031	0.94271	127.905	7.68702e-24
	trim24	zic2	app	0.107101	2.62539e-08	0.790522	0.000556044	0.818274	3.40564e-09	0.818274	3.40564e-09	127.892	7.73595e-24
	gnas	msc	gdf3	0.04874	2.17552e-07	-1.06555	3.86857e-10	-0.87163	1.96167e-11	0.283636	0.104037	127.863	7.84251e-24
	pou5f1	ebf1	dab2	0.0578608	3.12983e-12	0.89333	0.000102074	0.896676	7.33492e-13	0.0601395	0.735469	127.856	7.86781e-24
	pole4	sox4	spink3	0.208135	1.06676e-07	-0.921302	2.38212e-06	0.822932	2.32966e-09	-0.752061	2.92885e-07	127.844	7.91329e-24
	usp7	irx3	igf2	0.0106747	6.51673e-08	-0.564174	0.00106773	0.900981	3.83246e-13	-0.689336	6.52372e-06	127.837	7.93843e-24
	gnas	zfp568	ctsc	0.11197	4.87743e-08	1.17817	5.31554e-09	-0.87163	1.96167e-11	0.364164	0.0342333	127.836	7.94454e-24
	usp7	rhox6	dab2	0.11828	3.54902e-07	-1.16602	7.98755e-08	0.900981	3.83246e-13	-0.409827	0.0160797	127.829	7.97013e-24
	pou5f1	zfp260	igf2	0.0585182	1.02478e-07	-1.12979	4.27453e-07	0.896676	7.33492e-13	-0.466257	0.00544613	127.826	7.98281e-24
	jak2	tcf12	col4a2	0.647045	5.05078e-08	0.98073	5.69127e-08	-0.677845	1.06156e-05	-0.811623	5.75103e-09	127.82	8.00488e-24
	emg1	myb	sepp1	0.146188	9.88646e-08	1.55591	1.8256e-16	0.656577	2.47629e-05	0.151165	0.393445	127.816	8.02023e-24
	h1f0	zscan26	dab2	0.103165	6.04773e-11	0.908808	0.000112892	-0.762406	1.60717e-07	-0.762406	1.60717e-07	127.81	8.04221e-24
	h1f0	zscan26	dab2	0.103165	6.04773e-11	0.908808	0.000112892	-0.762406	1.60717e-07	-0.762406	1.60717e-07	127.81	8.04221e-24
	eed	zfp444	lgmn	0.151781	1.42815e-09	1.0724	1.47372e-08	0.875855	1.18515e-11	-0.0665421	0.708475	127.806	8.05825e-24
	hmga2	irf1	app	0.308725	3.85145e-10	-1.33944	8.63391e-11	-0.800042	1.36607e-08	-0.152361	0.389668	127.803	8.07091e-24
	actl6a	klf5	nr0b1	0.0246366	1.29396e-07	0.415328	0.000262703	0.830862	1.18917e-09	0.815098	4.38501e-09	127.8	8.08155e-24
	taf5l	myf5	car4	0.0257859	5.9952e-15	0.783026	0.0010513	0.857479	9.39949e-11	-0.182295	0.302131	127.78	8.15696e-24
	nasp	dbp	dab2	0.0679605	5.59597e-12	1.36815	2.79548e-11	0.725333	1.21745e-06	0.0128031	0.94271	127.774	8.18083e-24
	eed	tcf15	app	0.105986	4.58783e-07	0.671591	8.26275e-05	0.875855	1.18515e-11	0.746445	4.00821e-07	127.768	8.20413e-24
	loxl2	zfp948	col4a2	0.127699	7.11209e-12	0.919701	7.10479e-05	-0.73909	5.97342e-07	-0.73909	5.97342e-07	127.766	8.21386e-24
	kat2b	irx3	igf2	0.0106747	6.51673e-08	-0.624041	0.000219736	0.889863	1.93727e-12	-0.689336	6.52372e-06	127.758	8.24318e-24
	ing3	mybl2	zfp42	0.199144	7.36517e-08	-0.334264	3.26666e-05	0.626714	7.32096e-05	0.894357	1.02846e-12	127.756	8.25092e-24
	ubr5	tfec	col4a2	0.224285	2.85696e-09	0.449568	1.38921e-07	0.890407	1.79678e-12	-0.200544	0.255444	127.745	8.29486e-24
	paxip1	klf9	nr0b1	0.0483227	2.76614e-07	-0.192561	0.141105	0.775317	7.27641e-08	0.91189	6.41686e-14	127.744	8.29838e-24
	gart	dbp	lgmn	0.207069	9.79596e-10	1.30977	2.38226e-10	0.834959	8.28743e-10	0.0128031	0.94271	127.744	8.30162e-24
	eed	rhox6	srgn	0.0852158	4.79663e-07	-1.2402	2.00729e-09	0.875855	1.18515e-11	-0.409827	0.0160797	127.731	8.35217e-24
	1700071k01rik	rere	spink3	0.0493681	1.75378e-07	-1.40415	4.60881e-12	0.796469	1.76413e-08	-0.421958	0.0129296	127.721	8.39046e-24
	wbscr27	esrrb	dab2	0.0357735	1.74716e-07	0.935203	6.24719e-05	-0.46451	0.00564714	0.927778	2.99314e-15	127.72	8.39584e-24
	mtf2	sox3	h19	0.213886	6.58207e-11	1.24763	3.74504e-09	0.818952	3.22457e-09	-0.209651	0.234039	127.703	8.46259e-24
	nfyc	esrrb	dab2	0.0357735	1.74716e-07	0.917056	5.14081e-05	0.454463	0.00693159	0.927778	2.99314e-15	127.7	8.47646e-24
	pole4	zfp948	dab2	0.346926	6.48895e-08	-0.826844	0.00053089	0.822932	2.32966e-09	0.822932	2.32966e-09	127.693	8.50329e-24
	kat2b	irf1	h19	0.237453	5.74613e-11	1.00792	4.31633e-06	0.889863	1.93727e-12	-0.152361	0.389668	127.69	8.51471e-24
	taf11	esrrb	klf2	0.0375596	2.50161e-07	0.183019	7.06736e-07	0.163782	0.354678	0.927778	2.99314e-15	127.686	8.53462e-24
	mtf2	sall2	h19	0.0628219	1.13061e-11	1.11559	1.72007e-07	0.818952	3.22457e-09	-0.372218	0.030176	127.669	8.60145e-24
	usp7	irf1	car4	0.150178	4.88942e-11	0.924779	2.59612e-05	0.900981	3.83246e-13	-0.152361	0.389668	127.666	8.61591e-24
	kat2b	irf1	podxl	0.0458812	4.31313e-09	1.16724	5.82959e-08	0.889863	1.93727e-12	-0.152361	0.389668	127.663	8.62652e-24
	hat1	tcf12	esrrb	0.0917887	1.99293e-07	0.458133	2.12902e-07	0.734061	7.78804e-07	-0.811623	5.75103e-09	127.661	8.6366e-24
	pou5f1	nfatc4	podxl	0.0532669	1.79283e-08	0.917461	5.8784e-05	0.896676	7.33492e-13	-0.589069	0.00024711	127.65	8.67914e-24
	rnmt	zfy1	gata6	0.156969	1.32521e-07	0.970708	2.39056e-05	0.807643	7.7932e-09	0.807643	7.7932e-09	127.636	8.73906e-24
	msh6	dbp	dab2	0.0679605	5.59597e-12	0.820285	0.00060031	0.91219	6.08898e-14	0.0128031	0.94271	127.631	8.75743e-24
	dppa2	ncor2	dab2	0.0326754	1.52545e-13	0.876728	0.000197155	0.876224	1.13321e-11	0.101962	0.566108	127.63	8.76203e-24
	meg3	wiz	dab2	0.180145	1.85907e-12	-1.22395	6.61521e-09	-0.741713	5.18909e-07	-0.371948	0.0303056	127.626	8.78207e-24
	msh6	mycl1	dab2	0.186615	1.01651e-07	1.0222	2.24677e-06	0.91219	6.08898e-14	-0.417794	0.0139465	127.62	8.8058e-24
	trim24	zic2	krt18	0.254087	1.20057e-08	0.664128	0.00139915	0.818274	3.40564e-09	0.818274	3.40564e-09	127.611	8.84396e-24
	gnas	gli3	srgn	0.280611	1.37668e-12	-0.993985	1.74392e-05	-0.87163	1.96167e-11	-0.142743	0.420629	127.578	8.9856e-24
	dppa2	mxd3	col4a2	0.0486639	4.31826e-11	1.03652	5.29121e-06	0.876224	1.13321e-11	0.307571	0.0768063	127.57	9.01888e-24
	ash2l	zic5	h19	0.343161	8.26537e-09	0.538801	0.00047535	0.808834	7.12085e-09	0.808834	7.12085e-09	127.566	9.03414e-24
	nsun2	cdx4	igf2	0.220577	6.39377e-13	1.18337	7.69791e-08	0.814479	4.60412e-09	0.0270135	0.879463	127.566	9.03721e-24
	loxl2	zfp944	ctsh	0.191473	4.0421e-12	-0.897205	0.000138828	-0.73909	5.97342e-07	-0.73909	5.97342e-07	127.556	9.07771e-24
	gart	cntf	igf2	0.498649	1.66533e-15	0.877497	0.000152417	0.834959	8.28743e-10	0.0104505	0.953224	127.553	9.09006e-24
	dppa2	zfp623	ctsh	0.0817884	2.67707e-09	-0.87353	2.01362e-06	0.876224	1.13321e-11	-0.4897	0.00328692	127.551	9.10175e-24
	trim24	zic5	app	0.101034	4.99239e-07	0.9477	3.47586e-05	0.818274	3.40564e-09	0.818274	3.40564e-09	127.546	9.12245e-24
	paxip1	nfkb1	zfp42	0.31484	3.82092e-07	1.38821	2.06054e-13	0.775317	7.27641e-08	-0.362464	0.0351443	127.545	9.1255e-24
	hdac7	klf9	nr0b1	0.0483227	2.76614e-07	0.286519	0.0425475	-0.753678	2.67166e-07	0.91189	6.41686e-14	127.541	9.14417e-24
	usp7	ppara	igf2	0.212954	5.22582e-13	0.778836	0.0011986	0.900981	3.83246e-13	-0.0354966	0.842028	127.537	9.15991e-24
	nasp	dbp	ctsl	0.0357347	2.42711e-08	1.49823	7.34474e-15	0.725333	1.21745e-06	0.0128031	0.94271	127.513	9.26631e-24
	ankrd1	otx2	nr0b1	0.0913198	3.39672e-08	1.48282	1.35841e-15	-0.692684	5.6373e-06	-0.0478544	0.78812	127.509	9.28384e-24
	myb	esrrb	dab2	0.0357735	1.74716e-07	1.03731	1.00265e-06	0.151165	0.393445	0.927778	2.99314e-15	127.496	9.33983e-24
	msh6	nr6a1	dab2	0.0501858	6.09542e-08	1.10981	2.8377e-07	0.91219	6.08898e-14	-0.225521	0.199698	127.458	9.51363e-24
	rnmt	nfkb1	zfp42	0.31484	3.82092e-07	1.36601	2.01533e-12	0.807643	7.7932e-09	-0.362464	0.0351443	127.452	9.53865e-24
	prmt1	peg3	igf2	0.0410203	4.13452e-07	-0.951545	2.85506e-13	0.52364	0.00148217	-0.725295	1.21977e-06	127.429	9.6467e-24
	usp7	phox2a	p4ha1	0.00144213	3.58794e-10	0.907366	3.8908e-06	0.900981	3.83246e-13	0.147562	0.40495	127.399	9.78642e-24
	tet1	zfy1	ttr	0.120783	4.96705e-10	0.870206	0.000139665	0.779411	5.59815e-08	0.779411	5.59815e-08	127.392	9.81896e-24
	prmt5	id2	igf2	0.0908856	1.51028e-07	-1.0878	1.63158e-08	0.786356	3.54265e-08	-0.710533	2.50214e-06	127.382	9.86289e-24
	dpy30	dbp	dab2	0.0679605	5.59597e-12	1.21874	2.06273e-09	0.794603	2.0121e-08	0.0128031	0.94271	127.377	9.88536e-24
	mettl13	id2	igf2	0.0908856	1.51028e-07	-1.09944	2.50185e-12	0.590867	0.000233957	-0.710533	2.50214e-06	127.357	9.98183e-24
	pole4	six4	nr0b1	0.179073	1.46674e-07	-1.34	5.0755e-11	0.822932	2.32966e-09	0.422263	0.0128578	127.341	1.00594e-23
	pou5f1	ubp1	ctsh	0.275011	5.35624e-09	-1.07659	5.45987e-07	0.896676	7.33492e-13	0.28366	0.104006	127.34	1.0064e-23
	kdm5b	tcf12	esrrb	0.0917887	1.99293e-07	0.739499	9.82404e-08	0.715105	2.01244e-06	-0.811623	5.75103e-09	127.309	1.02143e-23
	dek	cdip1	h19	0.134379	3.81028e-07	-1.34176	1.35036e-11	0.595871	0.000200574	-0.756968	2.21136e-07	127.295	1.02839e-23
	hmga2	six4	igf2	0.0915659	1.24959e-09	-1.27134	1.04656e-09	-0.800042	1.36607e-08	0.422263	0.0128578	127.282	1.03479e-23
	gart	zfp948	b2m	0.0779827	2.34642e-07	-0.765104	0.00142992	0.834959	8.28743e-10	0.834959	8.28743e-10	127.275	1.03795e-23
	eed	zfp260	igf2	0.0585182	1.02478e-07	-1.20621	3.54456e-08	0.875855	1.18515e-11	-0.466257	0.00544613	127.241	1.05517e-23
	dppa2	zfp568	ctsh	0.0669285	3.94517e-08	-1.17861	1.54814e-08	0.876224	1.13321e-11	0.364164	0.0342333	127.22	1.06584e-23
	eed	dbp	lgmn	0.207069	9.79596e-10	1.15532	2.1656e-08	0.875855	1.18515e-11	0.0128031	0.94271	127.219	1.06617e-23
	nsun2	zscan12	rpl39l	0.0474554	1.23989e-08	-0.791046	0.000906157	0.814479	4.60412e-09	0.814479	4.60412e-09	127.209	1.0711e-23
	hells	klf5	ctsh	0.063884	2.79037e-07	-0.708012	0.00276327	0.860204	7.04465e-11	0.815098	4.38501e-09	127.209	1.07119e-23
	dppa2	t	spp1	0.0225229	2.42492e-07	1.26606	1.93895e-09	0.876224	1.13321e-11	-0.345844	0.0451267	127.19	1.08086e-23
	prmt3	dbp	dab2	0.0679605	5.59597e-12	1.28954	9.85224e-10	0.782332	4.62754e-08	0.0128031	0.94271	127.19	1.08117e-23
	kat2b	foxn2	zfp42	0.0476388	1.62327e-07	-0.680612	4.35851e-05	0.889863	1.93727e-12	0.665201	1.77072e-05	127.171	1.09054e-23
	dpy30	nr1i3	igf2	0.106214	1.19904e-13	1.12344	5.18724e-07	0.794603	2.0121e-08	-0.22788	0.194911	127.161	1.09579e-23
	jarid2	id2	igf2	0.0908856	1.51028e-07	-0.431895	0.000268589	0.888277	2.40644e-12	-0.710533	2.50214e-06	127.159	1.09718e-23
	gart	zfp944	p4ha1	0.0221853	2.96825e-07	0.746389	0.00119899	0.834959	8.28743e-10	0.834959	8.28743e-10	127.157	1.09796e-23
	ubr5	otx2	nr0b1	0.0913198	3.39672e-08	-1.25901	5.17511e-09	0.890407	1.79678e-12	-0.0478544	0.78812	127.121	1.1172e-23
	hells	nr1i3	igf2	0.106214	1.19904e-13	0.791945	0.000152394	0.860204	7.04465e-11	-0.22788	0.194911	127.105	1.12564e-23
	pole4	zic2	car4	0.117529	1.00719e-07	0.826904	0.000460744	0.822932	2.32966e-09	0.822932	2.32966e-09	127.097	1.12975e-23
	dppa2	klf5	krt18	0.0970383	6.69254e-08	0.424663	0.075769	0.876224	1.13321e-11	0.815098	4.38501e-09	127.096	1.13026e-23
	usp7	zfp444	dab2	0.149156	2.41918e-11	0.919928	3.84503e-05	0.900981	3.83246e-13	-0.0665421	0.708475	127.092	1.13277e-23
	meg3	klf5	dab2	0.0251921	2.99667e-08	0.930997	3.7695e-06	-0.741713	5.18909e-07	0.815098	4.38501e-09	127.057	1.15187e-23
	hdac7	zfp944	ctsh	0.191473	4.0421e-12	-0.79722	0.000890972	-0.753678	2.67166e-07	-0.753678	2.67166e-07	127.056	1.15199e-23
	dek	dbp	lgmn	0.207069	9.79596e-10	1.53482	1.38801e-15	0.595871	0.000200574	0.0128031	0.94271	127.056	1.15213e-23
	gnas	rhox6	srgn	0.0852158	4.79663e-07	1.27897	1.70439e-09	-0.87163	1.96167e-11	-0.409827	0.0160797	127.05	1.15548e-23
	gart	dbp	ctsc	0.0299351	4.41893e-10	1.30632	7.48857e-10	0.834959	8.28743e-10	0.0128031	0.94271	127.045	1.15828e-23
	rnmt	zscan26	col4a2	0.165549	4.45886e-08	-0.901727	9.60824e-05	0.807643	7.7932e-09	0.807643	7.7932e-09	127.032	1.16538e-23
	rnmt	zscan26	col4a2	0.165549	4.45886e-08	-0.901727	9.60824e-05	0.807643	7.7932e-09	0.807643	7.7932e-09	127.032	1.16538e-23
	ubr5	trps1	chchd10	0.0210208	1.6182e-09	0.947117	3.23424e-06	0.890407	1.79678e-12	0.37748	0.027744	127.027	1.16838e-23
	mtf2	cdc5l	nr0b1	0.0792228	1.49785e-07	-0.370361	0.0102922	0.818952	3.22457e-09	0.862837	5.30067e-11	127.007	1.17949e-23
	pou5f1	hoxb6	ctsh	0.0527669	2.68146e-11	0.947051	5.07239e-05	0.896676	7.33492e-13	-0.196493	0.265371	126.998	1.18482e-23
	pou5f1	pias1	igf2	0.172518	2.22424e-07	-0.838681	1.02194e-05	0.896676	7.33492e-13	-0.603283	0.000158928	126.996	1.18578e-23
	pou5f1	otx2	nr0b1	0.0913198	3.39672e-08	-1.20675	1.35115e-08	0.896676	7.33492e-13	-0.0478544	0.78812	126.993	1.18721e-23
	hmga2	nr1i3	igf2	0.106214	1.19904e-13	-1.06032	8.39843e-07	-0.800042	1.36607e-08	-0.22788	0.194911	126.972	1.19924e-23
	ilf3	klf2	zfp42	0.0795692	1.32813e-07	-0.257516	3.51339e-06	0.626569	7.35765e-05	0.879236	7.81476e-12	126.971	1.19997e-23
	mtf2	zik1	srgn	0.160255	4.45896e-07	0.674561	5.81698e-05	0.818952	3.22457e-09	0.818952	3.22457e-09	126.961	1.20592e-23
	meg3	klf2	esrrb	0.0434744	2.67653e-08	0.152762	0.00248664	-0.741713	5.18909e-07	0.879236	7.81476e-12	126.959	1.20676e-23
	pml	zfp948	krt18	0.379294	3.77725e-09	-0.647351	0.00749738	0.819482	3.08952e-09	0.819482	3.08952e-09	126.956	1.20856e-23
	pml	zfp948	p4ha1	0.0580216	2.9392e-07	-0.916117	9.65775e-05	0.819482	3.08952e-09	0.819482	3.08952e-09	126.951	1.21126e-23
	nop2	klf9	nr0b1	0.0483227	2.76614e-07	-0.196757	0.132938	0.767922	1.15269e-07	0.91189	6.41686e-14	126.944	1.21571e-23
	mtf2	tcf12	esrrb	0.0917887	1.99293e-07	0.466825	7.37306e-05	0.818952	3.22457e-09	-0.811623	5.75103e-09	126.94	1.21785e-23
	paxip1	zfp944	dab2	0.0743777	6.47667e-11	0.797735	0.000795446	0.775317	7.27641e-08	0.775317	7.27641e-08	126.938	1.21903e-23
	sap30	sox3	h19	0.213886	6.58207e-11	1.37887	8.08341e-12	0.71301	2.2248e-06	-0.209651	0.234039	126.907	1.2372e-23
	msh6	myb	nr0b1	0.0385605	4.52748e-08	-1.13994	2.55849e-07	0.91219	6.08898e-14	0.151165	0.393445	126.903	1.23919e-23
	actl6a	nr1i3	igf2	0.106214	1.19904e-13	0.919216	9.9937e-06	0.830862	1.18917e-09	-0.22788	0.194911	126.902	1.2402e-23
	msh6	mixl1	igf2	0.241378	6.27857e-10	0.868423	0.000107235	0.91219	6.08898e-14	-0.316508	0.068195	126.889	1.24799e-23
	chek1	klf9	nr0b1	0.0483227	2.76614e-07	-0.348018	0.021958	0.735549	7.20452e-07	0.91189	6.41686e-14	126.88	1.25321e-23
	kpna2	eomes	dab2	0.0495498	4.51387e-07	1.07527	1.15295e-10	0.815778	4.15569e-09	-0.528904	0.00130018	126.877	1.2549e-23
	sirt2	bach1	spink3	0.0953397	3.55647e-07	1.40809	4.42427e-12	-0.794545	2.02023e-08	-0.441841	0.00889233	126.867	1.26117e-23
	gmnn	klf2	zfp42	0.0795692	1.32813e-07	-0.197704	0.000195571	0.722635	1.39299e-06	0.879236	7.81476e-12	126.866	1.26153e-23
	nsun2	zscan26	rpl39l	0.146986	2.35453e-07	-0.932702	5.67968e-05	0.814479	4.60412e-09	0.814479	4.60412e-09	126.861	1.26461e-23
	nsun2	zscan26	rpl39l	0.146986	2.35453e-07	-0.932702	5.67968e-05	0.814479	4.60412e-09	0.814479	4.60412e-09	126.861	1.26461e-23
	gmnn	zscan2	ctsh	0.0908686	1.17351e-13	0.775566	0.00125092	0.722635	1.39299e-06	0.722635	1.39299e-06	126.851	1.27043e-23
	msh6	foxh1	h19	0.220611	7.06478e-11	0.654288	0.000494475	0.91219	6.08898e-14	-0.26205	0.134354	126.845	1.27442e-23
	trim24	zic5	h19	0.343161	8.26537e-09	0.622572	0.00299201	0.818274	3.40564e-09	0.818274	3.40564e-09	126.837	1.27886e-23
	nop2	zscan26	srgn	0.117415	1.0511e-09	-0.955146	2.11009e-05	0.767922	1.15269e-07	0.767922	1.15269e-07	126.783	1.31227e-23
	nop2	zscan26	srgn	0.117415	1.0511e-09	-0.955146	2.11009e-05	0.767922	1.15269e-07	0.767922	1.15269e-07	126.783	1.31227e-23
	pou5f1	prdm5	dab2	0.0529357	2.95907e-08	0.891614	1.49327e-05	0.896676	7.33492e-13	0.542743	0.00091195	126.777	1.31599e-23
	asf1b	klf5	ctsh	0.063884	2.79037e-07	-1.01193	2.6824e-06	0.771859	9.04216e-08	0.815098	4.38501e-09	126.769	1.32112e-23
	nasp	trps1	fbxo15	0.0164099	3.74103e-11	1.27042	2.35222e-10	0.725333	1.21745e-06	0.37748	0.027744	126.766	1.32303e-23
	emg1	sox4	spink3	0.208135	1.06676e-07	-1.19357	3.85839e-10	0.656577	2.47629e-05	-0.752061	2.92885e-07	126.757	1.32851e-23
	gmnn	zfp944	dab2	0.0743777	6.47667e-11	1.0707	2.39087e-06	0.722635	1.39299e-06	0.722635	1.39299e-06	126.744	1.33679e-23
	gnas	myb	nr0b1	0.0385605	4.52748e-08	1.30417	8.6017e-10	-0.87163	1.96167e-11	0.151165	0.393445	126.744	1.33723e-23
	dppa2	id1	krt18	0.117462	7.58134e-08	-0.714552	7.06847e-07	0.876224	1.13321e-11	-0.565077	0.000497717	126.733	1.34433e-23
	pole4	cdc5l	nr0b1	0.0792228	1.49785e-07	0.354325	0.0163554	0.822932	2.32966e-09	0.862837	5.30067e-11	126.731	1.34548e-23
	sirt1	klf9	nr0b1	0.0483227	2.76614e-07	-0.317587	0.0438283	0.746649	3.96333e-07	0.91189	6.41686e-14	126.693	1.37009e-23
	hmga2	nfkb1	zfp42	0.31484	3.82092e-07	-1.33171	1.68271e-12	-0.800042	1.36607e-08	-0.362464	0.0351443	126.691	1.37159e-23
	h1f0	zfp568	fam134b	0.202547	1.89223e-07	1.45789	2.97169e-13	-0.762406	1.60717e-07	0.364164	0.0342333	126.686	1.37454e-23
	gart	cntf	krt18	0.392573	2.22045e-16	0.753965	0.00178468	0.834959	8.28743e-10	0.0104505	0.953224	126.662	1.39011e-23
	usp7	nr2c2	dab2	0.0580043	6.27396e-11	0.941772	4.01383e-05	0.900981	3.83246e-13	0.173108	0.327558	126.643	1.40314e-23
	pou5f1	npas1	amot	0.12128	1.08369e-08	1.15628	4.60134e-08	0.896676	7.33492e-13	-0.0298811	0.866776	126.637	1.40691e-23
	usp7	mlxip	lama1	0.101795	3.92964e-09	-1.11254	7.49793e-07	0.900981	3.83246e-13	-0.190155	0.2814	126.633	1.41002e-23
	ube2a	zscan21	srgn	0.0312451	1.54071e-08	1.04562	2.97893e-06	0.772956	8.44338e-08	0.772956	8.44338e-08	126.574	1.44994e-23
	usp7	klf15	p4ha1	0.0337929	1.69982e-07	0.98556	3.7392e-08	0.900981	3.83246e-13	0.261674	0.134934	126.565	1.45621e-23
	nop2	dbp	lgmn	0.207069	9.79596e-10	1.41276	3.11467e-12	0.767922	1.15269e-07	0.0128031	0.94271	126.548	1.46831e-23
	usp7	nkx2-1	srgn	0.252339	5.86192e-10	0.951653	8.91869e-06	0.900981	3.83246e-13	-0.242575	0.166885	126.531	1.48025e-23
	msh6	sall2	dab2	0.121647	2.34651e-08	1.003	7.80504e-06	0.91219	6.08898e-14	-0.372218	0.030176	126.518	1.48926e-23
	gnas	rfx5	rnf130	0.059335	3.2095e-07	-1.34956	8.4622e-11	-0.87163	1.96167e-11	0.083998	0.63671	126.502	1.5007e-23
	ftsj3	zic5	app	0.101034	4.99239e-07	0.984023	1.47922e-05	0.809432	6.80423e-09	0.809432	6.80423e-09	126.486	1.51198e-23
	dppa2	rhox6	srgn	0.0852158	4.79663e-07	-1.23705	3.92554e-09	0.876224	1.13321e-11	-0.409827	0.0160797	126.479	1.51704e-23
	mef2a	cdc5l	h19	0.202002	2.48084e-07	0.756508	0.00171479	-0.798465	1.53026e-08	0.862837	5.30067e-11	126.468	1.52533e-23
	usp7	sall2	car4	0.115799	6.982e-10	0.802048	4.28384e-05	0.900981	3.83246e-13	-0.372218	0.030176	126.463	1.52884e-23
	eed	irx3	igf2	0.0106747	6.51673e-08	-0.66977	6.87431e-05	0.875855	1.18515e-11	-0.689336	6.52372e-06	126.46	1.53077e-23
	pou5f1	foxj1	amot	0.0626799	1.22778e-07	1.18794	4.96082e-08	0.896676	7.33492e-13	-0.305704	0.0787074	126.43	1.55297e-23
	prmt5	myb	nr0b1	0.0385605	4.52748e-08	-1.4391	5.59616e-13	0.786356	3.54265e-08	0.151165	0.393445	126.421	1.55937e-23
	lrwd1	eomes	h19	0.101243	1.71272e-07	1.15781	2.33393e-11	0.776379	6.80168e-08	-0.528904	0.00130018	126.419	1.56086e-23
	dppa2	pitx2	app	0.0804257	3.73646e-07	-0.86001	8.22639e-05	0.876224	1.13321e-11	-0.728585	1.03281e-06	126.384	1.58713e-23
	kat2b	myb	nr0b1	0.0385605	4.52748e-08	-1.23713	1.04393e-08	0.889863	1.93727e-12	0.151165	0.393445	126.382	1.58923e-23
	kat6b	zic2	spink3	0.109792	1.70333e-07	0.61561	0.00399712	0.836381	7.29431e-10	0.836381	7.29431e-10	126.37	1.59767e-23
	pou5f1	dbp	ctsc	0.0299351	4.41893e-10	1.09757	1.19685e-06	0.896676	7.33492e-13	0.0128031	0.94271	126.351	1.61216e-23
	pole4	klf5	car4	0.0326139	1.76624e-07	-0.582293	0.000202939	0.822932	2.32966e-09	0.815098	4.38501e-09	126.349	1.61411e-23
	taf5l	hmga2	igf2	0.0322876	4.1047e-07	-0.450221	0.000695545	0.857479	9.39949e-11	-0.800042	1.36607e-08	126.347	1.61591e-23
	ubr5	t	spp1	0.0225229	2.42492e-07	1.21026	1.87435e-08	0.890407	1.79678e-12	-0.345844	0.0451267	126.336	1.62406e-23
	eed	tfcp2l1	car4	0.253026	1.26761e-08	-0.747161	0.000435106	0.875855	1.18515e-11	0.692676	5.63939e-06	126.336	1.62444e-23
	asf1b	zfp422	marcks	0.136929	4.72706e-07	-0.744226	3.31178e-10	0.771859	9.04216e-08	-0.655195	2.61046e-05	126.331	1.62821e-23
	msh6	tcf23	dlk1	0.0849907	7.73981e-08	1.17178	1.1114e-07	0.91219	6.08898e-14	0.0664896	0.708694	126.322	1.63524e-23
	kat6b	zic5	app	0.101034	4.99239e-07	0.735012	0.00139818	0.836381	7.29431e-10	0.836381	7.29431e-10	126.321	1.63609e-23
	hells	trps1	fbxo15	0.0164099	3.74103e-11	0.984176	5.12489e-06	0.860204	7.04465e-11	0.37748	0.027744	126.303	1.65003e-23
	dnajc2	id2	igf2	0.0908856	1.51028e-07	-1.15102	1.22392e-09	0.733271	8.11502e-07	-0.710533	2.50214e-06	126.3	1.65259e-23
	usp7	nr2c2	rpgrip1	0.0552298	5.17358e-10	-0.930914	5.80747e-06	0.900981	3.83246e-13	0.173108	0.327558	126.29	1.66034e-23
	kat6b	zscan26	igf2	0.0211002	4.20654e-07	0.757118	0.00170772	0.836381	7.29431e-10	0.836381	7.29431e-10	126.263	1.68149e-23
	kat6b	zscan26	igf2	0.0211002	4.20654e-07	0.757118	0.00170772	0.836381	7.29431e-10	0.836381	7.29431e-10	126.263	1.68149e-23
	nr2c1	esrrb	zfp42	0.124986	5.07908e-08	0.157136	2.58235e-05	-0.288849	0.0975606	0.927778	2.99314e-15	126.259	1.68478e-23
	pou5f1	msc	gdf3	0.04874	2.17552e-07	1.07759	2.34412e-08	0.896676	7.33492e-13	0.283636	0.104037	126.227	1.71059e-23
	h2afx	six4	nr0b1	0.179073	1.46674e-07	-1.37551	1.15881e-11	0.796334	1.78099e-08	0.422263	0.0128578	126.227	1.71084e-23
	atf7ip	klf9	nr0b1	0.0483227	2.76614e-07	-0.17176	0.173083	0.766098	1.28792e-07	0.91189	6.41686e-14	126.194	1.73788e-23
	dnajc2	tcf12	col4a2	0.647045	5.05078e-08	-0.842884	1.68647e-06	0.733271	8.11502e-07	-0.811623	5.75103e-09	126.185	1.74566e-23
	hells	irf1	app	0.308725	3.85145e-10	1.18185	3.76679e-08	0.860204	7.04465e-11	-0.152361	0.389668	126.181	1.74864e-23
	etf1	id2	igf2	0.0908856	1.51028e-07	-1.08622	5.29714e-10	0.715145	2.00861e-06	-0.710533	2.50214e-06	126.162	1.76467e-23
	gspt1	myb	nr0b1	0.0385605	4.52748e-08	-1.50705	7.23437e-15	0.705786	3.12345e-06	0.151165	0.393445	126.16	1.76648e-23
	usp7	dbp	ctsh	0.0267307	2.13858e-10	1.04234	5.22074e-06	0.900981	3.83246e-13	0.0128031	0.94271	126.155	1.77012e-23
	ftsj3	ubp1	dab2	0.106756	1.57444e-11	-1.18449	3.62427e-08	0.809432	6.80423e-09	0.28366	0.104006	126.153	1.77196e-23
	dppa2	dbp	ctsl	0.0357347	2.42711e-08	1.18588	1.55802e-09	0.876224	1.13321e-11	0.0128031	0.94271	126.152	1.77259e-23
	pole4	tcf12	ctsh	0.174584	1.49856e-07	-0.708429	0.000203263	0.822932	2.32966e-09	-0.811623	5.75103e-09	126.132	1.78987e-23
	rnmt	six4	nr0b1	0.179073	1.46674e-07	-1.35719	2.78003e-11	0.807643	7.7932e-09	0.422263	0.0128578	126.13	1.7919e-23
	prmt3	dbp	ctsc	0.0299351	4.41893e-10	1.38049	2.12534e-11	0.782332	4.62754e-08	0.0128031	0.94271	126.124	1.79659e-23
	pole4	zscan5b	spink3	0.0727266	6.98466e-08	0.785573	0.00108129	0.822932	2.32966e-09	0.822932	2.32966e-09	126.123	1.79736e-23
	dppa2	rfx5	rnf130	0.059335	3.2095e-07	1.31514	1.77492e-10	0.876224	1.13321e-11	0.083998	0.63671	126.118	1.80208e-23
	mef2a	irf1	nrk	0.0340381	2.26046e-09	-1.36871	3.05081e-11	-0.798465	1.53026e-08	-0.152361	0.389668	126.117	1.80289e-23
	etf1	rere	spink3	0.0493681	1.75378e-07	-1.4726	9.04326e-14	0.715145	2.00861e-06	-0.421958	0.0129296	126.114	1.80571e-23
	ogt	esrrb	klf2	0.0375596	2.50161e-07	-0.145829	9.14568e-05	0.461384	0.0060229	0.927778	2.99314e-15	126.111	1.80803e-23
	eed	zfp444	ctsh	0.0678338	2.46636e-12	0.919226	1.99751e-05	0.875855	1.18515e-11	-0.0665421	0.708475	126.105	1.81309e-23
	tet1	myb	nr0b1	0.0385605	4.52748e-08	-1.45198	4.18214e-13	0.779411	5.59815e-08	0.151165	0.393445	126.089	1.82724e-23
	pole4	zscan26	e130012a19rik	0.137208	3.71644e-07	-0.811248	0.000207027	0.822932	2.32966e-09	0.822932	2.32966e-09	126.086	1.82947e-23
	pole4	zscan26	e130012a19rik	0.137208	3.71644e-07	-0.811248	0.000207027	0.822932	2.32966e-09	0.822932	2.32966e-09	126.086	1.82947e-23
	nop2	id2	igf2	0.0908856	1.51028e-07	-1.04552	9.60723e-09	0.767922	1.15269e-07	-0.710533	2.50214e-06	126.082	1.83325e-23
	gnas	dbp	p4ha1	0.0816038	6.92453e-11	-0.858474	3.33774e-07	-0.87163	1.96167e-11	0.0128031	0.94271	126.04	1.87051e-23
	taf11	esrrb	zfp42	0.124986	5.07908e-08	0.209935	8.05365e-06	0.163782	0.354678	0.927778	2.99314e-15	126.008	1.89902e-23
	gnas	trps1	fbxo15	0.0164099	3.74103e-11	-0.980921	2.13681e-05	-0.87163	1.96167e-11	0.37748	0.027744	126.004	1.90242e-23
	h1f0	zfp948	col4a2	0.127699	7.11209e-12	0.727661	0.00240131	-0.762406	1.60717e-07	-0.762406	1.60717e-07	125.976	1.92769e-23
	eed	tcf12	h19	0.0108016	2.39434e-07	-0.523561	0.0271603	0.875855	1.18515e-11	-0.811623	5.75103e-09	125.967	1.93647e-23
	pole4	zfp948	ttr	0.204734	4.55441e-07	-0.866212	0.000179705	0.822932	2.32966e-09	0.822932	2.32966e-09	125.963	1.94047e-23
	taf5l	irf1	h19	0.237453	5.74613e-11	1.07047	2.12125e-07	0.857479	9.39949e-11	-0.152361	0.389668	125.952	1.94981e-23
	usp7	foxn2	srgn	0.0516295	1.90547e-07	-0.714826	0.000345751	0.900981	3.83246e-13	0.665201	1.77072e-05	125.95	1.95249e-23
	usp7	stat3	sepp1	0.396698	2.08124e-07	-1.23338	5.94736e-09	0.900981	3.83246e-13	0.00954377	0.957279	125.918	1.98171e-23
	mef2a	klf5	ctsh	0.063884	2.79037e-07	0.972433	2.4378e-05	-0.798465	1.53026e-08	0.815098	4.38501e-09	125.908	1.99146e-23
	ash2l	zscan21	srgn	0.0312451	1.54071e-08	0.764379	0.00058541	0.808834	7.12085e-09	0.808834	7.12085e-09	125.904	1.99517e-23
	prmt5	rere	spink3	0.0493681	1.75378e-07	-1.37366	5.72591e-12	0.786356	3.54265e-08	-0.421958	0.0129296	125.893	2.0061e-23
	tet1	zfy1	gata6	0.156969	1.32521e-07	1.06943	1.10891e-06	0.779411	5.59815e-08	0.779411	5.59815e-08	125.89	2.00847e-23
	kat6b	tfcp2l1	srgn	0.09936	5.71489e-08	-1.0656	1.97908e-06	0.836381	7.29431e-10	0.692676	5.63939e-06	125.87	2.02803e-23
	pou5f1	zfp444	p4ha1	0.32567	3.59976e-11	0.954574	2.49348e-05	0.896676	7.33492e-13	-0.0665421	0.708475	125.865	2.03298e-23
	kat2b	irf1	krt18	0.0617952	8.53906e-11	0.841824	7.24383e-06	0.889863	1.93727e-12	-0.152361	0.389668	125.863	2.03505e-23
	h1f0	zscan26	srgn	0.117415	1.0511e-09	0.987424	1.72941e-05	-0.762406	1.60717e-07	-0.762406	1.60717e-07	125.852	2.04581e-23
	h1f0	zscan26	srgn	0.117415	1.0511e-09	0.987424	1.72941e-05	-0.762406	1.60717e-07	-0.762406	1.60717e-07	125.852	2.04581e-23
	kansl2	zscan26	dab2	0.103165	6.04773e-11	-0.864775	0.000253229	0.760915	1.75558e-07	0.760915	1.75558e-07	125.841	2.05608e-23
	kansl2	zscan26	dab2	0.103165	6.04773e-11	-0.864775	0.000253229	0.760915	1.75558e-07	0.760915	1.75558e-07	125.841	2.05608e-23
	actl6a	myb	sepp1	0.146188	9.88646e-08	1.3938	1.02266e-11	0.830862	1.18917e-09	0.151165	0.393445	125.837	2.06037e-23
	wdr4	myb	sepp1	0.146188	9.88646e-08	1.59331	8.74729e-18	0.526189	0.00139143	0.151165	0.393445	125.835	2.06201e-23
	pou5f1	satb1	lgmn	0.106418	2.22412e-08	0.984176	2.48368e-07	0.896676	7.33492e-13	-0.273667	0.117321	125.827	2.07001e-23
	kat2b	six4	app	0.308872	2.97121e-07	1.01004	6.4575e-08	0.889863	1.93727e-12	0.422263	0.0128578	125.816	2.08061e-23
	cyp51	klf2	esrrb	0.0434744	2.67653e-08	0.203078	1.3676e-08	-0.242317	0.16735	0.879236	7.81476e-12	125.813	2.0839e-23
	smarca5	nfkb1	zfp42	0.31484	3.82092e-07	1.2766	9.67234e-13	0.785723	3.69593e-08	-0.362464	0.0351443	125.807	2.08942e-23
	ruvbl2	otx2	nr0b1	0.0913198	3.39672e-08	-1.42947	9.06367e-13	0.794837	1.97928e-08	-0.0478544	0.78812	125.807	2.09027e-23
	jak2	dbp	lgmn	0.207069	9.79596e-10	-1.41891	5.00314e-14	-0.677845	1.06156e-05	0.0128031	0.94271	125.764	2.13267e-23
	rnmt	zfp948	dab2	0.346926	6.48895e-08	-0.898721	0.000124541	0.807643	7.7932e-09	0.807643	7.7932e-09	125.763	2.13411e-23
	pou5f1	nr1d1	col4a2	0.103255	1.56176e-11	0.780439	0.000315774	0.896676	7.33492e-13	0.260297	0.137075	125.743	2.15493e-23
	apbb2	esrrb	dab2	0.0357735	1.74716e-07	-0.748951	0.0019384	-0.565678	0.000489377	0.927778	2.99314e-15	125.742	2.15589e-23
	apbb2	tcf12	col4a2	0.647045	5.05078e-08	1.08995	3.49471e-09	-0.565678	0.000489377	-0.811623	5.75103e-09	125.739	2.15878e-23
	sirt2	zfp948	rasgrp2	0.102775	9.87567e-08	-1.00839	1.2345e-05	-0.794545	2.02023e-08	-0.794545	2.02023e-08	125.736	2.1621e-23
	msh6	sox3	lama1	0.148693	8.06767e-09	1.04851	4.33537e-06	0.91219	6.08898e-14	-0.209651	0.234039	125.732	2.16565e-23
	dek	myb	sepp1	0.146188	9.88646e-08	1.56639	6.42827e-17	0.595871	0.000200574	0.151165	0.393445	125.72	2.17845e-23
	thumpd3	zic2	app	0.107101	2.62539e-08	0.820835	0.000248363	0.806046	8.78644e-09	0.806046	8.78644e-09	125.712	2.18618e-23
	hmga2	klf5	ctsh	0.063884	2.79037e-07	0.95885	3.04231e-05	-0.800042	1.36607e-08	0.815098	4.38501e-09	125.692	2.20742e-23
	ftsj3	zfp954	igf2	0.066476	2.40777e-08	0.803229	0.000457357	0.809432	6.80423e-09	0.809432	6.80423e-09	125.687	2.21284e-23
	pml	zfp948	podxl	0.0471228	2.16066e-07	-0.854552	0.000247363	0.819482	3.08952e-09	0.819482	3.08952e-09	125.686	2.21417e-23
	mef2a	cdc5l	fbxo15	0.106565	3.3808e-07	0.277994	0.00188037	-0.798465	1.53026e-08	0.862837	5.30067e-11	125.664	2.2369e-23
	usp7	pitx2	app	0.0804257	3.73646e-07	-0.67656	0.00352521	0.900981	3.83246e-13	-0.728585	1.03281e-06	125.642	2.26051e-23
	wbscr27	klf5	ctsh	0.063884	2.79037e-07	1.35714	7.59005e-11	-0.46451	0.00564714	0.815098	4.38501e-09	125.63	2.27327e-23
	ankrd1	zscan26	dab2	0.103165	6.04773e-11	1.13509	2.74197e-07	-0.692684	5.6373e-06	-0.692684	5.6373e-06	125.621	2.28372e-23
	ankrd1	zscan26	dab2	0.103165	6.04773e-11	1.13509	2.74197e-07	-0.692684	5.6373e-06	-0.692684	5.6373e-06	125.621	2.28372e-23
	usp7	tox4	dab2	0.111349	1.5127e-10	-0.927617	2.44738e-05	0.900981	3.83246e-13	0.156107	0.377979	125.586	2.32214e-23
	h1f0	zfp948	ctsh	0.087947	6.88439e-11	0.854757	0.000302059	-0.762406	1.60717e-07	-0.762406	1.60717e-07	125.583	2.32561e-23
	usp7	stat4	app	0.0739999	3.73478e-07	0.645433	0.000525135	0.900981	3.83246e-13	0.687048	7.20036e-06	125.567	2.34244e-23
	ubr5	irx3	igf2	0.0106747	6.51673e-08	-0.624408	0.000711115	0.890407	1.79678e-12	-0.689336	6.52372e-06	125.56	2.35065e-23
	pml	zfp948	app	0.0928648	1.40517e-08	-0.686267	0.00406522	0.819482	3.08952e-09	0.819482	3.08952e-09	125.553	2.3591e-23
	kansl2	zscan26	srgn	0.117415	1.0511e-09	-0.983344	1.6837e-05	0.760915	1.75558e-07	0.760915	1.75558e-07	125.552	2.35991e-23
	kansl2	zscan26	srgn	0.117415	1.0511e-09	-0.983344	1.6837e-05	0.760915	1.75558e-07	0.760915	1.75558e-07	125.552	2.35991e-23
	ubr5	dbp	dab2	0.0679605	5.59597e-12	0.940327	5.7698e-05	0.890407	1.79678e-12	0.0128031	0.94271	125.547	2.36591e-23
	msh6	peg3	igf2	0.0410203	4.13452e-07	-0.159239	0.0178591	0.91219	6.08898e-14	-0.725295	1.21977e-06	125.541	2.37213e-23
	supt6	mybl2	zfp42	0.199144	7.36517e-08	-0.378707	5.97232e-06	0.531635	0.00121375	0.894357	1.02846e-12	125.539	2.37494e-23
	dpy30	dbp	lgmn	0.207069	9.79596e-10	1.31545	2.98861e-11	0.794603	2.0121e-08	0.0128031	0.94271	125.516	2.4006e-23
	kat2b	pitx2	dab2	0.219174	4.91557e-07	0.675219	0.000566142	0.889863	1.93727e-12	-0.728585	1.03281e-06	125.511	2.40675e-23
	jarid2	sox18	igf2	0.644706	1.25606e-07	-1.16088	3.58265e-08	0.888277	2.40644e-12	-0.336661	0.0515488	125.506	2.41256e-23
	jarid2	nr1d2	krt18	0.111305	1.68371e-07	0.83572	0.000374876	0.888277	2.40644e-12	0.702195	3.68349e-06	125.501	2.41775e-23
	usp7	zfp568	fam134b	0.202547	1.89223e-07	-1.12827	2.26123e-07	0.900981	3.83246e-13	0.364164	0.0342333	125.494	2.4255e-23
	kat6b	trps1	fbxo15	0.0164099	3.74103e-11	0.944647	7.56925e-07	0.836381	7.29431e-10	0.37748	0.027744	125.453	2.47361e-23
	nsun2	dbp	lgmn	0.207069	9.79596e-10	1.32496	1.3505e-10	0.814479	4.60412e-09	0.0128031	0.94271	125.449	2.47833e-23
	pou5f1	klf10	plod2	0.0170268	4.13876e-07	1.06571	1.19951e-07	0.896676	7.33492e-13	0.410764	0.0158155	125.443	2.48535e-23
	prmt3	zscan26	srgn	0.117415	1.0511e-09	-0.857764	0.000257807	0.782332	4.62754e-08	0.782332	4.62754e-08	125.428	2.50334e-23
	prmt3	zscan26	srgn	0.117415	1.0511e-09	-0.857764	0.000257807	0.782332	4.62754e-08	0.782332	4.62754e-08	125.428	2.50334e-23
	kat6b	sox4	fbxo15	0.0706475	8.04189e-08	0.454783	3.38273e-05	0.836381	7.29431e-10	-0.752061	2.92885e-07	125.425	2.50699e-23
	dppa2	erf	sepp1	0.122711	8.62051e-10	-1.15762	8.25862e-08	0.876224	1.13321e-11	-0.0636282	0.720719	125.424	2.50814e-23
	loxl2	zfp948	rasgrp2	0.102775	9.87567e-08	-1.2286	1.65625e-08	-0.73909	5.97342e-07	-0.73909	5.97342e-07	125.417	2.51709e-23
	1700071k01rik	nr1d1	dab2	0.0517217	3.39173e-13	1.03837	7.12081e-07	0.796469	1.76413e-08	0.260297	0.137075	125.415	2.51875e-23
	nsun2	zfp948	ttr	0.204734	4.55441e-07	-0.936075	6.06111e-05	0.814479	4.60412e-09	0.814479	4.60412e-09	125.411	2.52339e-23
	sirt2	zfp948	plod2	0.0725048	3.882e-09	0.847169	0.000370709	-0.794545	2.02023e-08	-0.794545	2.02023e-08	125.404	2.53233e-23
	mtf2	zscan2	ctsc	0.168224	1.44417e-08	-0.697113	0.0039416	0.818952	3.22457e-09	0.818952	3.22457e-09	125.388	2.55099e-23
	uhrf1	zfp944	ctsh	0.191473	4.0421e-12	0.772092	0.000944548	0.746724	3.94698e-07	0.746724	3.94698e-07	125.379	2.56292e-23
	kat2b	nfe2l2	nr0b1	0.0235668	1.38108e-07	-1.21356	1.98332e-08	0.889863	1.93727e-12	0.27732	0.112313	125.375	2.56782e-23
	actl6a	trps1	fbxo15	0.0164099	3.74103e-11	1.02969	4.84719e-07	0.830862	1.18917e-09	0.37748	0.027744	125.367	2.5772e-23
	usp7	dbp	ctsc	0.0299351	4.41893e-10	1.05542	3.75218e-06	0.900981	3.83246e-13	0.0128031	0.94271	125.364	2.58039e-23
	msh6	nr6a1	igf2	0.132077	6.40095e-08	1.07641	7.77294e-07	0.91219	6.08898e-14	-0.225521	0.199698	125.345	2.60479e-23
	nsun2	zic2	car4	0.117529	1.00719e-07	0.852601	0.000285044	0.814479	4.60412e-09	0.814479	4.60412e-09	125.333	2.61951e-23
	kdm5b	klf9	nr0b1	0.0483227	2.76614e-07	-0.369932	0.0170643	0.715105	2.01244e-06	0.91189	6.41686e-14	125.33	2.6235e-23
	msh6	myb	app	0.0956736	1.1152e-07	1.09543	2.29048e-07	0.91219	6.08898e-14	0.151165	0.393445	125.322	2.63329e-23
	ubr5	tfcp2l1	cubn	0.0600924	2.86338e-07	-0.800421	0.000211587	0.890407	1.79678e-12	0.692676	5.63939e-06	125.315	2.64133e-23
	msh6	foxj1	msh6	0.143195	2.40709e-07	-1.07442	5.39676e-07	0.91219	6.08898e-14	-0.305704	0.0787074	125.287	2.67686e-23
	usp7	pbrm1	dab2	0.107652	1.22766e-10	0.884329	0.000112096	0.900981	3.83246e-13	0.273082	0.118138	125.286	2.67893e-23
	usp7	satb1	ctsh	0.110523	1.17187e-08	1.01976	1.18664e-06	0.900981	3.83246e-13	-0.273667	0.117321	125.279	2.68786e-23
	prmt3	zfp948	rasgrp2	0.102775	9.87567e-08	1.06372	3.03588e-06	0.782332	4.62754e-08	0.782332	4.62754e-08	125.226	2.75653e-23
	msh6	irf1	dab2	0.101041	2.31464e-08	1.09784	1.175e-06	0.91219	6.08898e-14	-0.152361	0.389668	125.216	2.76991e-23
	nsun2	dbp	ctsc	0.0299351	4.41893e-10	1.31075	3.37244e-10	0.814479	4.60412e-09	0.0128031	0.94271	125.211	2.77615e-23
	syncrip	tcf12	col4a2	0.647045	5.05078e-08	-1.07944	1.83746e-08	0.611594	0.000121576	-0.811623	5.75103e-09	125.205	2.78461e-23
	eed	kdm5b	dab2	0.0329794	1.19217e-07	0.804898	0.000228706	0.875855	1.18515e-11	0.715105	2.01244e-06	125.2	2.79036e-23
	eed	nfatc4	dab2	0.0640674	8.49666e-09	0.97074	2.61901e-05	0.875855	1.18515e-11	-0.589069	0.00024711	125.196	2.79609e-23
	kat6b	zik1	srgn	0.160255	4.45896e-07	0.461502	0.00274765	0.836381	7.29431e-10	0.836381	7.29431e-10	125.195	2.79681e-23
	msh6	t	spp1	0.0225229	2.42492e-07	1.10264	9.85291e-07	0.91219	6.08898e-14	-0.345844	0.0451267	125.181	2.81575e-23
	tet1	rhox6	col4a2	0.0976688	2.4193e-07	-1.38331	3.01888e-12	0.779411	5.59815e-08	-0.409827	0.0160797	125.178	2.81958e-23
	prmt5	zfx	anxa2	0.0845817	2.91069e-08	-0.976705	1.80653e-05	0.786356	3.54265e-08	0.786356	3.54265e-08	125.171	2.82973e-23
	eed	tsc22d1	ctsh	0.514394	3.46547e-08	-1.16628	3.52669e-08	0.875855	1.18515e-11	-0.344112	0.046286	125.139	2.8726e-23
	ubr5	myb	app	0.0956736	1.1152e-07	1.11094	8.58355e-09	0.890407	1.79678e-12	0.151165	0.393445	125.121	2.89821e-23
	ftsj3	zfp948	dab2	0.346926	6.48895e-08	-0.873297	0.000227651	0.809432	6.80423e-09	0.809432	6.80423e-09	125.099	2.92764e-23
	h2afx	zfp948	plod2	0.0725048	3.882e-09	-0.819229	0.000559545	0.796334	1.78099e-08	0.796334	1.78099e-08	125.085	2.94834e-23
	prmt5	dbp	lgmn	0.207069	9.79596e-10	1.36021	2.11872e-11	0.786356	3.54265e-08	0.0128031	0.94271	125.073	2.96529e-23
	thumpd3	eomes	h19	0.101243	1.71272e-07	0.985367	3.5496e-10	0.806046	8.78644e-09	-0.528904	0.00130018	125.069	2.97086e-23
	pou5f1	pbrm1	igf2	0.0935102	1.1861e-10	-0.854592	6.80502e-05	0.896676	7.33492e-13	0.273082	0.118138	125.055	2.99084e-23
	tet1	zic5	app	0.101034	4.99239e-07	1.12011	4.48118e-07	0.779411	5.59815e-08	0.779411	5.59815e-08	125.05	2.99776e-23
	uhrf1	klf9	nr0b1	0.0483227	2.76614e-07	-0.229718	0.100369	0.746724	3.94698e-07	0.91189	6.41686e-14	125.044	3.00612e-23
	h1f0	myb	nr0b1	0.0385605	4.52748e-08	1.44029	2.46022e-13	-0.762406	1.60717e-07	0.151165	0.393445	125.041	3.01084e-23
	ubr5	eomes	dab2	0.0495498	4.51387e-07	1.11511	6.68554e-07	0.890407	1.79678e-12	-0.528904	0.00130018	125.039	3.01355e-23
	hdac1	dbp	dab2	0.0679605	5.59597e-12	1.41122	2.03635e-12	0.629571	6.632e-05	0.0128031	0.94271	125.018	3.04389e-23
	trp53	myb	nr0b1	0.0385605	4.52748e-08	-1.47183	7.75383e-14	0.741761	5.17558e-07	0.151165	0.393445	125.011	3.05369e-23
	eed	rfx5	rnf130	0.059335	3.2095e-07	1.32686	2.95272e-10	0.875855	1.18515e-11	0.083998	0.63671	125.01	3.05474e-23
	eed	t	spp1	0.0225229	2.42492e-07	1.24165	5.56443e-09	0.875855	1.18515e-11	-0.345844	0.0451267	124.992	3.08134e-23
	nudt21	klf9	nr0b1	0.0483227	2.76614e-07	-0.359312	0.00943003	0.698621	4.33043e-06	0.91189	6.41686e-14	124.983	3.09431e-23
	etf1	dbp	ctsc	0.0299351	4.41893e-10	1.43855	8.6944e-13	0.715145	2.00861e-06	0.0128031	0.94271	124.976	3.10513e-23
	trip12	sox4	zfp42	0.0251144	2.33393e-08	0.512244	7.09748e-06	0.798665	1.5085e-08	-0.752061	2.92885e-07	124.964	3.12291e-23
	trmt10b	eomes	h19	0.101243	1.71272e-07	0.873809	1.99454e-11	0.761967	1.64965e-07	-0.528904	0.00130018	124.962	3.12629e-23
	ubr5	id2	igf2	0.0908856	1.51028e-07	-0.48941	0.00107967	0.890407	1.79678e-12	-0.710533	2.50214e-06	124.961	3.12786e-23
	nsun2	zfp948	podxl	0.0471228	2.16066e-07	-0.809129	0.000160215	0.814479	4.60412e-09	0.814479	4.60412e-09	124.959	3.13079e-23
	pole4	cdip1	h19	0.134379	3.81028e-07	-1.03166	3.75648e-06	0.822932	2.32966e-09	-0.756968	2.21136e-07	124.949	3.14531e-23
	dpy30	zscan12	dab2	0.04068	2.74176e-09	-0.7938	0.000680474	0.794603	2.0121e-08	0.794603	2.0121e-08	124.901	3.21823e-23
	kat6b	foxn2	zfp42	0.0476388	1.62327e-07	-0.935313	3.60322e-07	0.836381	7.29431e-10	0.665201	1.77072e-05	124.9	3.21876e-23
	kat2b	sall2	car4	0.115799	6.982e-10	0.92362	1.85205e-05	0.889863	1.93727e-12	-0.372218	0.030176	124.899	3.22067e-23
	1700071k01rik	id2	igf2	0.0908856	1.51028e-07	-0.984543	1.14585e-07	0.796469	1.76413e-08	-0.710533	2.50214e-06	124.878	3.25294e-23
	kat2b	id2	igf2	0.0908856	1.51028e-07	-0.401793	0.00104716	0.889863	1.93727e-12	-0.710533	2.50214e-06	124.871	3.26399e-23
	nr2c1	esrrb	klf2	0.0375596	2.50161e-07	0.151403	1.05201e-05	-0.288849	0.0975606	0.927778	2.99314e-15	124.866	3.27165e-23
	ogt	esrrb	zfp42	0.124986	5.07908e-08	-0.147949	0.000842633	0.461384	0.0060229	0.927778	2.99314e-15	124.858	3.28397e-23
	pou5f1	bach1	spink3	0.0953397	3.55647e-07	-1.06899	3.33174e-07	0.896676	7.33492e-13	-0.441841	0.00889233	124.855	3.28935e-23
	pml	zscan26	rpl39l	0.146986	2.35453e-07	-0.85045	0.000345884	0.819482	3.08952e-09	0.819482	3.08952e-09	124.843	3.30754e-23
	pml	zscan26	rpl39l	0.146986	2.35453e-07	-0.85045	0.000345884	0.819482	3.08952e-09	0.819482	3.08952e-09	124.843	3.30754e-23
	pml	zfp954	igf2	0.066476	2.40777e-08	0.683756	0.00341695	0.819482	3.08952e-09	0.819482	3.08952e-09	124.823	3.33976e-23
	msh6	nr6a1	srgn	0.321005	2.03813e-10	0.839444	0.000317118	0.91219	6.08898e-14	-0.225521	0.199698	124.821	3.34221e-23
	dppa2	erf	car4	0.14816	7.4333e-09	-1.22014	1.31126e-08	0.876224	1.13321e-11	-0.0636282	0.720719	124.796	3.38333e-23
	ftsj3	zscan12	col4a2	0.0233865	3.12831e-09	-0.655908	0.0055007	0.809432	6.80423e-09	0.809432	6.80423e-09	124.794	3.38587e-23
	usp7	nfatc4	h19	0.0952424	5.31234e-08	0.840886	0.000158614	0.900981	3.83246e-13	-0.589069	0.00024711	124.791	3.39113e-23
	gnas	trps1	esrrb	0.0657506	1.08871e-10	-0.988828	1.35271e-05	-0.87163	1.96167e-11	0.37748	0.027744	124.782	3.40544e-23
	pole4	myb	nr0b1	0.0385605	4.52748e-08	-1.37048	1.93309e-11	0.822932	2.32966e-09	0.151165	0.393445	124.78	3.40822e-23
	kpna2	zfpm2	cacng2	0.123023	1.45364e-07	0.589155	0.000320822	0.815778	4.15569e-09	0.815778	4.15569e-09	124.772	3.42112e-23
	gnas	phox2a	p4ha1	0.00144213	3.58794e-10	-1.11881	2.87246e-07	-0.87163	1.96167e-11	0.147562	0.40495	124.74	3.47498e-23
	gnas	zfp568	ctsh	0.0669285	3.94517e-08	1.19666	3.12274e-08	-0.87163	1.96167e-11	0.364164	0.0342333	124.719	3.50983e-23
	mtf2	zic2	krt18	0.254087	1.20057e-08	0.646502	0.00666002	0.818952	3.22457e-09	0.818952	3.22457e-09	124.709	3.52626e-23
	ncoa6	peg3	igf2	0.0410203	4.13452e-07	0.980664	1.72109e-13	-0.437888	0.00959582	-0.725295	1.21977e-06	124.705	3.5323e-23
	pou5f1	pitx2	dab2	0.219174	4.91557e-07	0.667956	0.00225254	0.896676	7.33492e-13	-0.728585	1.03281e-06	124.691	3.55621e-23
	gart	zfp444	ctsh	0.0678338	2.46636e-12	1.10673	5.82746e-07	0.834959	8.28743e-10	-0.0665421	0.708475	124.679	3.57669e-23
	1700071k01rik	dbp	h19	0.00976212	1.04355e-10	1.31108	4.86538e-10	0.796469	1.76413e-08	0.0128031	0.94271	124.678	3.57873e-23
	eed	rfx5	podxl	0.165951	5.04256e-08	1.27323	2.23016e-09	0.875855	1.18515e-11	0.083998	0.63671	124.668	3.59573e-23
	1700071k01rik	dbp	fam134b	0.154404	3.71942e-07	1.37912	1.3756e-13	0.796469	1.76413e-08	0.0128031	0.94271	124.663	3.60502e-23
	pml	zfp948	ttr	0.204734	4.55441e-07	-0.873426	0.00019627	0.819482	3.08952e-09	0.819482	3.08952e-09	124.657	3.61445e-23
	prmt1	cdip1	h19	0.134379	3.81028e-07	-1.37739	6.85022e-12	0.52364	0.00148217	-0.756968	2.21136e-07	124.652	3.62359e-23
	1700071k01rik	dbp	cubn	0.0109666	6.90986e-08	1.39388	7.48531e-13	0.796469	1.76413e-08	0.0128031	0.94271	124.641	3.64246e-23
	1700071k01rik	zfp948	rasgrp2	0.102775	9.87567e-08	0.97321	2.80143e-05	0.796469	1.76413e-08	0.796469	1.76413e-08	124.639	3.64581e-23
	pou5f1	bcl11b	dab2	0.261615	1.49036e-11	0.844894	0.000198779	0.896676	7.33492e-13	-0.150254	0.396336	124.638	3.64673e-23
	gart	sox4	spink3	0.208135	1.06676e-07	-0.858333	3.32637e-05	0.834959	8.28743e-10	-0.752061	2.92885e-07	124.638	3.647e-23
	1700071k01rik	zfp948	spink3	0.04746	9.99484e-10	-0.711107	0.00278271	0.796469	1.76413e-08	0.796469	1.76413e-08	124.628	3.66424e-23
	eed	zfp444	dab2	0.149156	2.41918e-11	0.937252	4.31654e-06	0.875855	1.18515e-11	-0.0665421	0.708475	124.603	3.70949e-23
	rnmt	sox4	spink3	0.208135	1.06676e-07	-0.955072	3.63224e-06	0.807643	7.7932e-09	-0.752061	2.92885e-07	124.585	3.74017e-23
	1700071k01rik	sox4	spink3	0.208135	1.06676e-07	-0.974409	1.6136e-06	0.796469	1.76413e-08	-0.752061	2.92885e-07	124.574	3.7602e-23
	pou5f1	rfx5	rhou	0.0756347	6.54467e-08	1.20479	2.91776e-08	0.896676	7.33492e-13	0.083998	0.63671	124.569	3.76999e-23
	actl6a	zkscan3	spink3	0.182458	4.76503e-07	-0.656442	0.0013284	0.830862	1.18917e-09	0.830862	1.18917e-09	124.561	3.78328e-23
	lrwd1	eomes	dab2	0.0495498	4.51387e-07	1.19476	2.2435e-11	0.776379	6.80168e-08	-0.528904	0.00130018	124.56	3.78508e-23
	eed	tsc22d1	col4a2	0.698994	5.06342e-08	-1.17781	3.24033e-08	0.875855	1.18515e-11	-0.344112	0.046286	124.55	3.80304e-23
	hat1	cdc5l	morc1	0.0597316	6.01341e-08	-0.287025	0.000364899	0.734061	7.78804e-07	0.862837	5.30067e-11	124.537	3.82646e-23
	pou5f1	trps1	cep55	0.0109905	2.1156e-07	1.08128	2.10478e-07	0.896676	7.33492e-13	0.37748	0.027744	124.537	3.82773e-23
	dppa2	id3	dab2	0.36069	2.28997e-07	-0.963257	1.5424e-05	0.876224	1.13321e-11	-0.658549	2.29562e-05	124.509	3.87871e-23
	trim24	zfp948	podxl	0.0471228	2.16066e-07	-0.728115	0.00036691	0.818274	3.40564e-09	0.818274	3.40564e-09	124.507	3.88133e-23
	eed	tfcp2l1	dab2	0.046049	6.40181e-09	-0.671822	0.00216225	0.875855	1.18515e-11	0.692676	5.63939e-06	124.495	3.90411e-23
	hells	trps1	esrrb	0.0657506	1.08871e-10	0.935501	4.36547e-06	0.860204	7.04465e-11	0.37748	0.027744	124.487	3.91921e-23
	actl6a	klf5	ctsh	0.063884	2.79037e-07	-0.801011	0.000652527	0.830862	1.18917e-09	0.815098	4.38501e-09	124.443	4.00175e-23
	h2afx	myb	sepp1	0.146188	9.88646e-08	1.43018	1.37891e-12	0.796334	1.78099e-08	0.151165	0.393445	124.431	4.02504e-23
	nasp	dbp	lgmn	0.207069	9.79596e-10	1.43438	8.52851e-13	0.725333	1.21745e-06	0.0128031	0.94271	124.424	4.03944e-23
	taf5l	tbx3	lgmn	0.0212852	9.56834e-08	-1.22174	1.29558e-10	0.857479	9.39949e-11	-0.039736	0.823442	124.422	4.04203e-23
	trim24	eomes	h19	0.101243	1.71272e-07	1.26268	1.26571e-09	0.818274	3.40564e-09	-0.528904	0.00130018	124.421	4.04366e-23
	asf1b	klf5	h19	0.122157	3.20481e-07	-0.994219	7.58419e-06	0.771859	9.04216e-08	0.815098	4.38501e-09	124.413	4.05904e-23
	usp7	rfx2	igf2	0.100593	3.31229e-08	1.0298	8.09246e-07	0.900981	3.83246e-13	0.291092	0.0948709	124.391	4.10259e-23
	eed	rcor1	krt18	0.433803	3.86845e-07	-1.16434	1.88977e-08	0.875855	1.18515e-11	-0.429055	0.0113405	124.375	4.13447e-23
	pole4	klf5	nr0b1	0.0246366	1.29396e-07	0.402699	0.000754358	0.822932	2.32966e-09	0.815098	4.38501e-09	124.345	4.19303e-23
	msh6	ebf3	dab2	0.135439	3.10599e-11	0.785746	0.000597209	0.91219	6.08898e-14	0.0251834	0.887576	124.335	4.21437e-23
	hells	six4	nr0b1	0.179073	1.46674e-07	-1.22007	7.57102e-09	0.860204	7.04465e-11	0.422263	0.0128578	124.328	4.22785e-23
	msh6	otx2	h19	0.0280414	5.85039e-09	1.05737	3.59275e-06	0.91219	6.08898e-14	-0.0478544	0.78812	124.322	4.23914e-23
	gm8203	myb	sepp1	0.146188	9.88646e-08	1.56139	1.45444e-16	0.59948	0.000179212	0.151165	0.393445	124.312	4.26002e-23
	gnas	irx3	igf2	0.0106747	6.51673e-08	0.718152	0.000121865	-0.87163	1.96167e-11	-0.689336	6.52372e-06	124.307	4.26976e-23
	dppa2	kdm5b	dab2	0.0329794	1.19217e-07	0.796775	0.000378646	0.876224	1.13321e-11	0.715105	2.01244e-06	124.282	4.32229e-23
	pole4	foxm1	dab2	0.119117	1.37937e-11	1.15548	5.5345e-08	0.822932	2.32966e-09	-0.0967735	0.586128	124.256	4.37417e-23
	wbscr27	nfatc4	dab2	0.0640674	8.49666e-09	-1.47575	8.8018e-14	-0.46451	0.00564714	-0.589069	0.00024711	124.254	4.3789e-23
	nsun2	nfatc4	dab2	0.0640674	8.49666e-09	1.13323	1.08026e-07	0.814479	4.60412e-09	-0.589069	0.00024711	124.253	4.38155e-23
	usp7	snai3	igf2	0.103973	1.38582e-11	0.866811	0.000255035	0.900981	3.83246e-13	0.0515432	0.772201	124.25	4.3883e-23
	hells	myb	app	0.0956736	1.1152e-07	1.26055	3.40634e-10	0.860204	7.04465e-11	0.151165	0.393445	124.237	4.41597e-23
	msh6	dbp	slc25a36	0.0527416	7.47759e-09	1.06774	2.45302e-06	0.91219	6.08898e-14	0.0128031	0.94271	124.237	4.41601e-23
	dpy30	zfp948	dab2	0.346926	6.48895e-08	-0.957398	4.02978e-05	0.794603	2.0121e-08	0.794603	2.0121e-08	124.226	4.439e-23
	usp7	zfp444	p4ha1	0.32567	3.59976e-11	0.863309	0.000108335	0.900981	3.83246e-13	-0.0665421	0.708475	124.225	4.43988e-23
	pou5f1	zfp568	ctsc	0.11197	4.87743e-08	-1.06686	8.6941e-07	0.896676	7.33492e-13	0.364164	0.0342333	124.214	4.46347e-23
	nfu1	eomes	dab2	0.0495498	4.51387e-07	1.32834	6.24574e-11	0.789285	2.90602e-08	-0.528904	0.00130018	124.213	4.4652e-23
	mcm2	myb	app	0.0956736	1.1152e-07	1.48152	6.54684e-15	0.701949	3.72508e-06	0.151165	0.393445	124.204	4.48449e-23
	nsun2	ubp1	dab2	0.106756	1.57444e-11	-1.0757	1.42001e-07	0.814479	4.60412e-09	0.28366	0.104006	124.203	4.48667e-23
	wbscr22	myb	sepp1	0.146188	9.88646e-08	1.58674	1.77648e-17	0.521837	0.00154945	0.151165	0.393445	124.203	4.48707e-23
	nfu1	myb	sepp1	0.146188	9.88646e-08	1.41939	9.54798e-13	0.789285	2.90602e-08	0.151165	0.393445	124.187	4.52135e-23
	usp7	cdip1	h19	0.134379	3.81028e-07	-0.520382	0.0334472	0.900981	3.83246e-13	-0.756968	2.21136e-07	124.186	4.52453e-23
	jarid2	sox3	h19	0.213886	6.58207e-11	0.914501	2.92529e-05	0.888277	2.40644e-12	-0.209651	0.234039	124.178	4.5418e-23
	phf17	zic5	h19	0.343161	8.26537e-09	0.53946	0.00165983	0.805866	8.90511e-09	0.805866	8.90511e-09	124.171	4.55589e-23
	nsun2	id2	igf2	0.0908856	1.51028e-07	-0.997533	6.26987e-07	0.814479	4.60412e-09	-0.710533	2.50214e-06	124.166	4.56759e-23
	hmga2	klf5	dab2	0.0251921	2.99667e-08	0.814926	0.000608842	-0.800042	1.36607e-08	0.815098	4.38501e-09	124.162	4.57575e-23
	prmt3	zfx	igf2	0.0926021	1.18125e-09	-0.782761	0.000433278	0.782332	4.62754e-08	0.782332	4.62754e-08	124.156	4.58803e-23
	jarid2	sox18	app	0.165343	1.73096e-07	-1.14874	5.12748e-08	0.888277	2.40644e-12	-0.336661	0.0515488	124.147	4.60794e-23
	actl6a	zfp948	ttr	0.204734	4.55441e-07	-0.719366	0.00171337	0.830862	1.18917e-09	0.830862	1.18917e-09	124.143	4.61789e-23
	trp53	id2	igf2	0.0908856	1.51028e-07	-1.05876	5.65089e-09	0.741761	5.17558e-07	-0.710533	2.50214e-06	124.14	4.62476e-23
	pou5f1	prdm1	col4a2	0.127267	5.70069e-10	1.05796	3.47596e-06	0.896676	7.33492e-13	0.0541712	0.760916	124.138	4.62769e-23
	dppa2	dbp	dab2	0.0679605	5.59597e-12	0.938142	1.85322e-05	0.876224	1.13321e-11	0.0128031	0.94271	124.135	4.63534e-23
	gnas	foxn2	srgn	0.0516295	1.90547e-07	0.828926	1.68264e-05	-0.87163	1.96167e-11	0.665201	1.77072e-05	124.124	4.6586e-23
	msh6	nfatc4	podxl	0.0532669	1.79283e-08	0.686211	0.00415661	0.91219	6.08898e-14	-0.589069	0.00024711	124.111	4.68876e-23
	prmt3	zic5	app	0.101034	4.99239e-07	1.10222	1.05063e-06	0.782332	4.62754e-08	0.782332	4.62754e-08	124.107	4.69643e-23
	dppa2	nfatc4	dab2	0.0640674	8.49666e-09	0.945427	4.75512e-05	0.876224	1.13321e-11	-0.589069	0.00024711	124.093	4.72899e-23
	msh6	satb1	dab2	0.078548	1.77915e-09	0.874246	8.96777e-05	0.91219	6.08898e-14	-0.273667	0.117321	124.078	4.76239e-23
	trim24	nr1d2	nr0b1	0.14954	1.88302e-08	-0.950659	4.84426e-06	0.818274	3.40564e-09	0.702195	3.68349e-06	124.07	4.78042e-23
	etf1	dbp	dab2	0.0679605	5.59597e-12	1.34989	1.08105e-10	0.715145	2.00861e-06	0.0128031	0.94271	124.068	4.78519e-23
	prmt5	zfp948	spink3	0.04746	9.99484e-10	-0.772787	0.000913347	0.786356	3.54265e-08	0.786356	3.54265e-08	124.068	4.78597e-23
	trim24	zfp954	igf2	0.066476	2.40777e-08	0.680255	0.00410963	0.818274	3.40564e-09	0.818274	3.40564e-09	124.064	4.7938e-23
	gnas	cdx4	igf2	0.220577	6.39377e-13	-0.912801	0.000104341	-0.87163	1.96167e-11	0.0270135	0.879463	124.058	4.80686e-23
	pou5f1	zfp275	spink3	0.0690993	1.52029e-08	-0.851548	0.000322423	0.896676	7.33492e-13	-0.580297	0.000321225	124.052	4.82272e-23
	coprs	zic2	app	0.107101	2.62539e-08	1.11241	6.96926e-07	0.754692	2.52121e-07	0.754692	2.52121e-07	124.038	4.85497e-23
	tet1	zfp568	fam134b	0.202547	1.89223e-07	-1.41739	3.25729e-12	0.779411	5.59815e-08	0.364164	0.0342333	124.007	4.92713e-23
	ruvbl2	zic5	h19	0.343161	8.26537e-09	0.729003	0.000365546	0.794837	1.97928e-08	0.794837	1.97928e-08	124.002	4.93679e-23
	dnajc2	cdip1	h19	0.134379	3.81028e-07	-1.18279	1.74094e-08	0.733271	8.11502e-07	-0.756968	2.21136e-07	123.991	4.96363e-23
	pou5f1	ubp1	lgmn	0.0647102	1.64495e-07	-1.07908	9.60119e-08	0.896676	7.33492e-13	0.28366	0.104006	123.967	5.02104e-23
	msh6	otx2	ctsh	0.158011	4.55941e-08	1.10564	5.58316e-07	0.91219	6.08898e-14	-0.0478544	0.78812	123.939	5.08744e-23
	eed	mxd3	col4a2	0.0486639	4.31826e-11	0.951669	3.13347e-05	0.875855	1.18515e-11	0.307571	0.0768063	123.923	5.12752e-23
	msh6	sall2	col4a2	0.130089	4.8002e-08	1.00347	1.39697e-05	0.91219	6.08898e-14	-0.372218	0.030176	123.922	5.1292e-23
	aire	rbpj	nr0b1	0.311657	2.23466e-08	-1.24836	2.54333e-16	0.153957	0.384663	0.560563	0.000564471	123.919	5.13688e-23
	kat2b	cdx4	igf2	0.220577	6.39377e-13	0.773028	0.00113298	0.889863	1.93727e-12	0.0270135	0.879463	123.919	5.13745e-23
	gart	nfatc4	dab2	0.0640674	8.49666e-09	1.08958	7.16585e-07	0.834959	8.28743e-10	-0.589069	0.00024711	123.898	5.18772e-23
	prmt3	id2	igf2	0.0908856	1.51028e-07	-1.03634	7.13849e-08	0.782332	4.62754e-08	-0.710533	2.50214e-06	123.896	5.19343e-23
	prmt3	dbp	lgmn	0.207069	9.79596e-10	1.36871	2.9314e-11	0.782332	4.62754e-08	0.0128031	0.94271	123.889	5.2108e-23
	usp7	foxm1	ctsh	0.159641	5.11658e-08	1.16544	1.0911e-07	0.900981	3.83246e-13	-0.0967735	0.586128	123.887	5.21609e-23
	mtf2	zscan26	e130012a19rik	0.137208	3.71644e-07	-0.853486	0.000330534	0.818952	3.22457e-09	0.818952	3.22457e-09	123.85	5.30811e-23
	mtf2	zscan26	e130012a19rik	0.137208	3.71644e-07	-0.853486	0.000330534	0.818952	3.22457e-09	0.818952	3.22457e-09	123.85	5.30811e-23
	sirt2	zfp948	rbp4	0.0552594	5.82874e-08	0.944406	5.37711e-05	-0.794545	2.02023e-08	-0.794545	2.02023e-08	123.847	5.31553e-23
	jarid2	six4	igf2	0.0915659	1.24959e-09	0.862141	3.31472e-05	0.888277	2.40644e-12	0.422263	0.0128578	123.843	5.3252e-23
	usp7	tcf23	dlk1	0.0849907	7.73981e-08	1.1562	6.10701e-08	0.900981	3.83246e-13	0.0664896	0.708694	123.84	5.33387e-23
	hmgn1	esrrb	zfp42	0.124986	5.07908e-08	0.189711	4.13481e-05	0.222104	0.206777	0.927778	2.99314e-15	123.815	5.3971e-23
	pou5f1	neurog3	spink3	0.21749	7.92515e-11	0.878978	0.000129588	0.896676	7.33492e-13	0.238162	0.174979	123.787	5.46958e-23
	nsun2	zscan5b	spink3	0.0727266	6.98466e-08	0.795777	0.000891812	0.814479	4.60412e-09	0.814479	4.60412e-09	123.784	5.47868e-23
	trim24	klf5	ctsh	0.063884	2.79037e-07	-0.816103	0.000317455	0.818274	3.40564e-09	0.815098	4.38501e-09	123.78	5.48834e-23
	mtf2	zfp942	col4a2	0.226345	2.22045e-15	0.833385	0.000284938	0.818952	3.22457e-09	0.0803295	0.651551	123.77	5.51363e-23
	smarca5	eomes	h19	0.101243	1.71272e-07	1.32712	1.61954e-10	0.785723	3.69593e-08	-0.528904	0.00130018	123.765	5.52809e-23
	msh6	klf4	col4a2	0.145805	6.23682e-08	-0.732404	0.000606561	0.91219	6.08898e-14	0.559483	0.000581561	123.755	5.55449e-23
	rnmt	cntf	igf2	0.498649	1.66533e-15	0.891794	0.00010873	0.807643	7.7932e-09	0.0104505	0.953224	123.747	5.57625e-23
	dppa2	zfp623	lgmn	0.106163	7.526e-09	-0.823863	4.83881e-06	0.876224	1.13321e-11	-0.4897	0.00328692	123.73	5.62093e-23
	usp7	dbp	p4ha2	0.0539238	5.30171e-09	0.964366	7.14124e-07	0.900981	3.83246e-13	0.0128031	0.94271	123.713	5.66603e-23
	ubr5	pitx2	dab2	0.219174	4.91557e-07	0.641523	0.00150584	0.890407	1.79678e-12	-0.728585	1.03281e-06	123.705	5.6887e-23
	pou5f1	preb	h19	0.167473	1.89933e-09	-0.878037	0.00011176	0.896676	7.33492e-13	-0.442115	0.00884528	123.7	5.70276e-23
	mcm2	zic2	fbxo15	0.106516	3.54065e-08	-1.13442	2.81538e-09	0.701949	3.72508e-06	0.701949	3.72508e-06	123.691	5.72655e-23
	usp7	satb1	lgmn	0.106418	2.22412e-08	0.968448	1.39168e-06	0.900981	3.83246e-13	-0.273667	0.117321	123.679	5.76005e-23
	gnas	rhox6	dab2	0.11828	3.54902e-07	1.23628	1.24535e-08	-0.87163	1.96167e-11	-0.409827	0.0160797	123.675	5.7696e-23
	emg1	tcf12	col4a2	0.647045	5.05078e-08	-0.973369	1.94013e-07	0.656577	2.47629e-05	-0.811623	5.75103e-09	123.673	5.77504e-23
	eed	msc	gdf3	0.04874	2.17552e-07	1.05612	5.21572e-09	0.875855	1.18515e-11	0.283636	0.104037	123.668	5.789e-23
	kat2b	six4	igf2	0.0915659	1.24959e-09	0.690253	4.50312e-05	0.889863	1.93727e-12	0.422263	0.0128578	123.664	5.79915e-23
	taf5l	nfat5	spink3	0.286375	1.33227e-07	-1.20594	1.90983e-09	0.857479	9.39949e-11	-0.327206	0.0589017	123.654	5.82699e-23
	msh6	olig2	rpgrip1	0.209345	9.77859e-10	0.368362	3.6576e-05	0.91219	6.08898e-14	0.0812484	0.647821	123.651	5.83532e-23
	mbd4	esrrb	zfp42	0.124986	5.07908e-08	-0.209908	0.00025714	0.360156	0.0364124	0.927778	2.99314e-15	123.633	5.8849e-23
	eed	stat3	sepp1	0.396698	2.08124e-07	-1.27136	6.05467e-10	0.875855	1.18515e-11	0.00954377	0.957279	123.625	5.90936e-23
	suv420h2	esrrb	zfp42	0.124986	5.07908e-08	-0.180251	5.44539e-05	0.23879	0.17381	0.927778	2.99314e-15	123.612	5.94569e-23
	pou5f1	phox2a	igf2	0.41272	8.94147e-10	0.946389	5.42647e-06	0.896676	7.33492e-13	0.147562	0.40495	123.609	5.95489e-23
	msh6	sox18	tpm1	0.22067	4.31117e-07	-1.08312	1.06842e-06	0.91219	6.08898e-14	-0.336661	0.0515488	123.602	5.97289e-23
	rnmt	zfp954	spink3	0.0798132	3.7563e-08	0.801159	0.000638331	0.807643	7.7932e-09	0.807643	7.7932e-09	123.588	6.01414e-23
	pou5f1	foxm1	ctsh	0.159641	5.11658e-08	1.18798	6.6258e-08	0.896676	7.33492e-13	-0.0967735	0.586128	123.586	6.01899e-23
	mef2a	irf1	car4	0.150178	4.88942e-11	-1.17492	5.0287e-09	-0.798465	1.53026e-08	-0.152361	0.389668	123.574	6.05296e-23
	msh6	foxh1	dab2	0.260926	1.00782e-09	0.711118	0.000178466	0.91219	6.08898e-14	-0.26205	0.134354	123.567	6.07369e-23
	hdac7	eomes	dab2	0.0495498	4.51387e-07	-1.32083	9.39476e-12	-0.753678	2.67166e-07	-0.528904	0.00130018	123.565	6.0802e-23
	kpna2	nr1d2	nr0b1	0.14954	1.88302e-08	-0.923004	5.11309e-06	0.815778	4.15569e-09	0.702195	3.68349e-06	123.564	6.08313e-23
	ctcf	peg3	igf2	0.0410203	4.13452e-07	-0.998367	3.35156e-12	0.544395	0.000873263	-0.725295	1.21977e-06	123.561	6.09186e-23
	baz2a	cdc5l	morc1	0.0597316	6.01341e-08	-0.331653	7.38454e-06	0.631128	6.28171e-05	0.862837	5.30067e-11	123.557	6.10201e-23
	prmt7	zscan21	srgn	0.0312451	1.54071e-08	1.13506	2.29982e-07	0.737584	6.47114e-07	0.737584	6.47114e-07	123.55	6.12244e-23
	gnas	ebf1	dab2	0.0578608	3.12983e-12	-0.951161	3.29106e-05	-0.87163	1.96167e-11	0.0601395	0.735469	123.547	6.13145e-23
	kat6b	tfcp2l1	dab2	0.046049	6.40181e-09	-0.911753	5.66942e-05	0.836381	7.29431e-10	0.692676	5.63939e-06	123.538	6.15851e-23
	hmgn1	tead2	nr0b1	0.111566	4.86043e-07	-1.58175	1.26484e-17	0.222104	0.206777	-0.532774	0.00117921	123.53	6.18212e-23
	prmt5	zic5	app	0.101034	4.99239e-07	1.07273	2.3941e-06	0.786356	3.54265e-08	0.786356	3.54265e-08	123.529	6.18628e-23
	trmt10b	zic5	h19	0.343161	8.26537e-09	0.896322	6.67891e-06	0.761967	1.64965e-07	0.761967	1.64965e-07	123.526	6.19503e-23
	wbscr27	klf5	dab2	0.0251921	2.99667e-08	1.27509	2.02692e-09	-0.46451	0.00564714	0.815098	4.38501e-09	123.523	6.20211e-23
	pole4	zfp948	p4ha1	0.0580216	2.9392e-07	-0.778943	0.00094323	0.822932	2.32966e-09	0.822932	2.32966e-09	123.522	6.20425e-23
	jarid2	myb	krt18	0.0469027	1.59266e-07	1.18603	1.01027e-08	0.888277	2.40644e-12	0.151165	0.393445	123.498	6.278e-23
	nasp	klf9	nr0b1	0.0483227	2.76614e-07	-0.192451	0.0709567	0.725333	1.21745e-06	0.91189	6.41686e-14	123.485	6.31691e-23
	dppa2	ncor1	krt18	0.0565737	6.28136e-11	-0.702936	0.000455042	0.876224	1.13321e-11	0.472791	0.0047477	123.479	6.33436e-23
	pou5f1	rhox6	srgn	0.0852158	4.79663e-07	-1.07941	2.72788e-07	0.896676	7.33492e-13	-0.409827	0.0160797	123.472	6.35576e-23
	nsun2	zfp948	dab2	0.346926	6.48895e-08	-0.7735	0.00112203	0.814479	4.60412e-09	0.814479	4.60412e-09	123.472	6.35626e-23
	apex1	sox4	spink3	0.208135	1.06676e-07	-1.15077	3.02583e-11	0.519678	0.00163352	-0.752061	2.92885e-07	123.47	6.35991e-23
	1700071k01rik	zfp948	plod2	0.0725048	3.882e-09	-0.773514	0.00128553	0.796469	1.76413e-08	0.796469	1.76413e-08	123.459	6.39439e-23
	tet1	myb	sepp1	0.146188	9.88646e-08	1.42241	7.18148e-13	0.779411	5.59815e-08	0.151165	0.393445	123.445	6.43635e-23
	thumpd3	zic5	h19	0.343161	8.26537e-09	0.604853	0.00246516	0.806046	8.78644e-09	0.806046	8.78644e-09	123.434	6.47244e-23
	kpna2	zfp954	igf2	0.066476	2.40777e-08	0.702684	0.00385786	0.815778	4.15569e-09	0.815778	4.15569e-09	123.394	6.59438e-23
	etf1	sox4	spink3	0.208135	1.06676e-07	-1.04652	2.56137e-08	0.715145	2.00861e-06	-0.752061	2.92885e-07	123.39	6.60721e-23
	tet1	zfp422	marcks	0.136929	4.72706e-07	-0.663462	2.33317e-09	0.779411	5.59815e-08	-0.655195	2.61046e-05	123.385	6.62412e-23
	eed	prdm5	dab2	0.0529357	2.95907e-08	0.927834	5.06732e-06	0.875855	1.18515e-11	0.542743	0.00091195	123.374	6.65874e-23
	eed	dbp	dab2	0.0679605	5.59597e-12	0.944387	2.59578e-05	0.875855	1.18515e-11	0.0128031	0.94271	123.371	6.66776e-23
	kat6b	srebf1	srgn	0.195468	9.75886e-14	-0.895749	6.99312e-05	0.836381	7.29431e-10	0.173626	0.326089	123.371	6.66917e-23
	1700071k01rik	zscan26	col4a2	0.165549	4.45886e-08	-0.905601	0.000117644	0.796469	1.76413e-08	0.796469	1.76413e-08	123.359	6.70531e-23
	1700071k01rik	zscan26	col4a2	0.165549	4.45886e-08	-0.905601	0.000117644	0.796469	1.76413e-08	0.796469	1.76413e-08	123.359	6.70531e-23
	hmga2	zic2	krt18	0.254087	1.20057e-08	-0.779228	0.000730698	-0.800042	1.36607e-08	-0.800042	1.36607e-08	123.354	6.72325e-23
	baz2a	cdc5l	nr0b1	0.0792228	1.49785e-07	-0.517262	3.28501e-06	0.631128	6.28171e-05	0.862837	5.30067e-11	123.352	6.72828e-23
	fbl	klf9	nr0b1	0.0483227	2.76614e-07	-0.217863	0.111654	0.73278	8.32493e-07	0.91189	6.41686e-14	123.338	6.77322e-23
	trmt10b	zic5	app	0.101034	4.99239e-07	0.984753	1.2207e-07	0.761967	1.64965e-07	0.761967	1.64965e-07	123.328	6.80674e-23
	gart	six4	nr0b1	0.179073	1.46674e-07	-1.28544	1.06169e-09	0.834959	8.28743e-10	0.422263	0.0128578	123.327	6.81026e-23
	usp7	zfp275	spink3	0.0690993	1.52029e-08	-0.796646	0.00089001	0.900981	3.83246e-13	-0.580297	0.000321225	123.319	6.83525e-23
	msh6	repin1	h19	0.0208587	3.07487e-07	0.612853	0.0112175	0.91219	6.08898e-14	-0.68464	7.98067e-06	123.307	6.87582e-23
	brd8	klf2	zfp42	0.0795692	1.32813e-07	-0.225339	6.58621e-06	0.589296	0.000245413	0.879236	7.81476e-12	123.305	6.88156e-23
	shmt2	sox4	spink3	0.208135	1.06676e-07	-1.25012	7.32377e-09	0.686197	7.46765e-06	-0.752061	2.92885e-07	123.268	7.00322e-23
	dpy30	id2	igf2	0.0908856	1.51028e-07	-0.980497	2.27078e-07	0.794603	2.0121e-08	-0.710533	2.50214e-06	123.247	7.07284e-23
	eed	irf1	nrk	0.0340381	2.26046e-09	1.14665	1.6589e-07	0.875855	1.18515e-11	-0.152361	0.389668	123.241	7.09285e-23
	usp7	smad3	nr0b1	0.0357043	3.14764e-07	0.430683	0.043747	0.900981	3.83246e-13	-0.749958	3.29715e-07	123.232	7.12505e-23
	nasp	nfkb1	zfp42	0.31484	3.82092e-07	1.37133	1.06454e-13	0.725333	1.21745e-06	-0.362464	0.0351443	123.231	7.12641e-23
	usp7	olig1	rpgrip1	0.0669257	5.54185e-09	0.149294	1.23541e-06	0.900981	3.83246e-13	-0.0773859	0.663556	123.231	7.12931e-23
	gnas	smad2	plin2	0.0533475	2.69515e-07	1.30317	5.86608e-10	-0.87163	1.96167e-11	-0.102857	0.562683	123.226	7.14496e-23
	gart	cdx4	igf2	0.220577	6.39377e-13	1.04834	3.74671e-06	0.834959	8.28743e-10	0.0270135	0.879463	123.225	7.14845e-23
	eed	myb	nr0b1	0.0385605	4.52748e-08	-1.24821	8.32627e-09	0.875855	1.18515e-11	0.151165	0.393445	123.211	7.19433e-23
	ash2l	klf5	dab2	0.0251921	2.99667e-08	-0.750656	0.00188102	0.808834	7.12085e-09	0.815098	4.38501e-09	123.209	7.20336e-23
	sap30	klf5	dab2	0.0251921	2.99667e-08	-1.01032	6.06958e-06	0.71301	2.2248e-06	0.815098	4.38501e-09	123.193	7.25925e-23
	pml	trps1	fbxo15	0.0164099	3.74103e-11	1.0735	5.56125e-07	0.819482	3.08952e-09	0.37748	0.027744	123.183	7.29376e-23
	hmga2	zic5	app	0.101034	4.99239e-07	-0.973263	1.91469e-05	-0.800042	1.36607e-08	-0.800042	1.36607e-08	123.182	7.29585e-23
	eed	foxm1	fam134b	0.197364	3.28973e-07	1.30607	7.8214e-10	0.875855	1.18515e-11	-0.0967735	0.586128	123.178	7.30952e-23
	trip12	zscan21	srgn	0.0312451	1.54071e-08	0.777623	0.000514433	0.798665	1.5085e-08	0.798665	1.5085e-08	123.16	7.37281e-23
	usp7	nfatc4	podxl	0.0532669	1.79283e-08	0.767622	0.00106268	0.900981	3.83246e-13	-0.589069	0.00024711	123.159	7.37554e-23
	rnmt	dbp	dab2	0.0679605	5.59597e-12	1.19021	4.40508e-08	0.807643	7.7932e-09	0.0128031	0.94271	123.152	7.40165e-23
	msh6	nr6a1	spink3	0.317424	6.46957e-09	0.94534	2.30368e-05	0.91219	6.08898e-14	-0.225521	0.199698	123.15	7.4064e-23
	ruvbl1	zfp948	col4a2	0.127699	7.11209e-12	-0.937623	6.18324e-05	0.714825	2.03968e-06	0.714825	2.03968e-06	123.131	7.47365e-23
	usp7	klf7	morc1	0.127895	2.20815e-08	-0.69006	0.000188602	0.900981	3.83246e-13	-0.533873	0.00114671	123.131	7.47645e-23
	nasp	otx2	nr0b1	0.0913198	3.39672e-08	-1.45386	5.62085e-14	0.725333	1.21745e-06	-0.0478544	0.78812	123.129	7.48293e-23
	prmt3	zfp948	rbp4	0.0552594	5.82874e-08	-1.00057	1.48849e-05	0.782332	4.62754e-08	0.782332	4.62754e-08	123.101	7.58397e-23
	rnmt	zfp948	p4ha1	0.0580216	2.9392e-07	-0.907642	0.000104752	0.807643	7.7932e-09	0.807643	7.7932e-09	123.088	7.63066e-23
	hells	klf5	car4	0.0326139	1.76624e-07	-0.367485	0.0343016	0.860204	7.04465e-11	0.815098	4.38501e-09	123.086	7.63688e-23
	pou5f1	tsc22d1	dab2	0.0990027	4.99972e-08	-0.973952	1.11282e-06	0.896676	7.33492e-13	-0.344112	0.046286	123.068	7.70454e-23
	hmgn1	klf5	zfp42	0.191245	2.70129e-07	0.918514	7.80823e-12	0.222104	0.206777	0.815098	4.38501e-09	123.043	7.79594e-23
	jarid2	ncor1	krt18	0.0565737	6.28136e-11	-0.715964	0.00268427	0.888277	2.40644e-12	0.472791	0.0047477	123.028	7.8498e-23
	kat6b	klf5	ctsh	0.063884	2.79037e-07	-0.610818	0.00215866	0.836381	7.29431e-10	0.815098	4.38501e-09	123.028	7.85092e-23
	gart	zfp444	dab2	0.149156	2.41918e-11	1.14341	1.35683e-07	0.834959	8.28743e-10	-0.0665421	0.708475	123.027	7.85323e-23
	pou5f1	stat3	sepp1	0.396698	2.08124e-07	-1.21108	1.32202e-08	0.896676	7.33492e-13	0.00954377	0.957279	123.023	7.87142e-23
	usp7	dbp	cubn	0.0109666	6.90986e-08	1.16306	7.75397e-08	0.900981	3.83246e-13	0.0128031	0.94271	123.019	7.88622e-23
	msh6	mycl1	sepp1	0.0643972	4.89707e-07	1.04513	4.69252e-06	0.91219	6.08898e-14	-0.417794	0.0139465	123.002	7.94701e-23
	nsun2	six4	nr0b1	0.179073	1.46674e-07	-1.3325	2.25562e-10	0.814479	4.60412e-09	0.422263	0.0128578	122.995	7.97459e-23
	pou5f1	dbp	p4ha2	0.0539238	5.30171e-09	1.05016	5.36048e-07	0.896676	7.33492e-13	0.0128031	0.94271	122.988	8.00017e-23
	gart	zfp260	igf2	0.0585182	1.02478e-07	-1.25935	4.2594e-09	0.834959	8.28743e-10	-0.466257	0.00544613	122.983	8.01937e-23
	taf5l	tbx3	dab2	0.214177	4.33784e-09	-1.16881	5.87894e-09	0.857479	9.39949e-11	-0.039736	0.823442	122.98	8.03385e-23
	usp7	otx2	nr0b1	0.0913198	3.39672e-08	-1.1505	1.93551e-07	0.900981	3.83246e-13	-0.0478544	0.78812	122.968	8.08004e-23
	gnas	nkx2-1	srgn	0.252339	5.86192e-10	-1.08566	1.04183e-06	-0.87163	1.96167e-11	-0.242575	0.166885	122.954	8.13262e-23
	jak2	dbp	dab2	0.0679605	5.59597e-12	-1.31698	3.58477e-11	-0.677845	1.06156e-05	0.0128031	0.94271	122.946	8.16435e-23
	usp7	bcl11b	ctsh	0.11697	6.13356e-11	0.858756	0.000216962	0.900981	3.83246e-13	-0.150254	0.396336	122.932	8.21779e-23
	ftsj3	klf15	p4ha1	0.0337929	1.69982e-07	1.16693	1.29602e-11	0.809432	6.80423e-09	0.261674	0.134934	122.931	8.22279e-23
	usp7	trps1	dpys	0.0193654	1.58762e-07	0.885301	1.19827e-06	0.900981	3.83246e-13	0.37748	0.027744	122.931	8.22337e-23
	dppa2	id1	dab2	0.0983242	6.99464e-08	-1.04121	5.13424e-06	0.876224	1.13321e-11	-0.565077	0.000497717	122.928	8.23394e-23
	prmt5	nr1i3	igf2	0.106214	1.19904e-13	1.06776	2.45863e-06	0.786356	3.54265e-08	-0.22788	0.194911	122.918	8.273e-23
	pou5f1	mlxip	lama1	0.101795	3.92964e-09	-1.06075	2.51899e-06	0.896676	7.33492e-13	-0.190155	0.2814	122.911	8.30218e-23
	smarcad1	myb	nr0b1	0.0385605	4.52748e-08	-1.4201	1.10889e-12	0.769664	1.03587e-07	0.151165	0.393445	122.908	8.3138e-23
	eed	id1	krt18	0.117462	7.58134e-08	-0.7146	4.58363e-06	0.875855	1.18515e-11	-0.565077	0.000497717	122.904	8.32792e-23
	eed	zfp568	ctsc	0.11197	4.87743e-08	-1.09017	1.039e-07	0.875855	1.18515e-11	0.364164	0.0342333	122.898	8.35198e-23
	trim24	trps1	fbxo15	0.0164099	3.74103e-11	1.03248	5.82081e-07	0.818274	3.40564e-09	0.37748	0.027744	122.897	8.35778e-23
	sirt2	id2	igf2	0.0908856	1.51028e-07	0.944216	2.70053e-07	-0.794545	2.02023e-08	-0.710533	2.50214e-06	122.893	8.37387e-23
	usp7	ikzf2	igf2	0.140235	8.16003e-12	0.726311	0.00269944	0.900981	3.83246e-13	-0.205139	0.244488	122.89	8.38268e-23
	lsm1	klf9	nr0b1	0.0483227	2.76614e-07	-0.298493	0.0422919	0.708508	2.75184e-06	0.91189	6.41686e-14	122.889	8.38959e-23
	dpy30	zic5	app	0.101034	4.99239e-07	1.01104	1.02341e-05	0.794603	2.0121e-08	0.794603	2.0121e-08	122.886	8.40024e-23
	kat2b	myb	app	0.0956736	1.1152e-07	1.14695	2.43485e-08	0.889863	1.93727e-12	0.151165	0.393445	122.885	8.4047e-23
	ash2l	nr6a1	dab2	0.0501858	6.09542e-08	1.15755	2.39246e-11	0.808834	7.12085e-09	-0.225521	0.199698	122.881	8.4205e-23
	ftsj3	rhox6	col4a2	0.0976688	2.4193e-07	-1.34947	7.86041e-11	0.809432	6.80423e-09	-0.409827	0.0160797	122.874	8.44713e-23
	kdm3a	klf9	nr0b1	0.0483227	2.76614e-07	-0.439643	0.00751395	0.667924	1.58919e-05	0.91189	6.41686e-14	122.837	8.59741e-23
	pou5f1	bcl11b	ctsh	0.11697	6.13356e-11	0.870418	0.000119269	0.896676	7.33492e-13	-0.150254	0.396336	122.83	8.62497e-23
	asf1b	zscan21	srgn	0.0312451	1.54071e-08	0.967532	1.74175e-05	0.771859	9.04216e-08	0.771859	9.04216e-08	122.768	8.88504e-23
	nop2	zfp948	spink3	0.04746	9.99484e-10	-0.88181	0.000165449	0.767922	1.15269e-07	0.767922	1.15269e-07	122.765	8.89696e-23
	meg3	zfp422	marcks	0.136929	4.72706e-07	0.993042	3.43158e-10	-0.741713	5.18909e-07	-0.655195	2.61046e-05	122.765	8.89754e-23
	etf1	e2f6	col4a2	0.186015	3.66406e-08	-1.10821	2.36006e-08	0.715145	2.00861e-06	-0.724564	1.26528e-06	122.765	8.89897e-23
	rest	klf9	nr0b1	0.0483227	2.76614e-07	-0.186225	0.168472	0.735053	7.39441e-07	0.91189	6.41686e-14	122.753	8.951e-23
	dppa2	dbp	p4ha1	0.0816038	6.92453e-11	0.908145	3.00041e-06	0.876224	1.13321e-11	0.0128031	0.94271	122.745	8.98306e-23
	shmt2	klf9	nr0b1	0.0483227	2.76614e-07	-0.308338	0.0167867	0.686197	7.46765e-06	0.91189	6.41686e-14	122.74	9.0045e-23
	ubr5	six4	igf2	0.0915659	1.24959e-09	0.666131	7.71543e-05	0.890407	1.79678e-12	0.422263	0.0128578	122.738	9.01326e-23
	gnas	tsc22d1	ctsh	0.514394	3.46547e-08	1.17704	7.08459e-08	-0.87163	1.96167e-11	-0.344112	0.046286	122.736	9.02047e-23
	rnmt	zfp954	igf2	0.066476	2.40777e-08	0.709135	0.00152702	0.807643	7.7932e-09	0.807643	7.7932e-09	122.733	9.03507e-23
	pcmtd1	esrrb	zfp42	0.124986	5.07908e-08	-0.152543	0.000453022	0.367443	0.0325314	0.927778	2.99314e-15	122.726	9.0637e-23
	gnas	nr2c2	rpgrip1	0.0552298	5.17358e-10	1.02655	6.78974e-07	-0.87163	1.96167e-11	0.173108	0.327558	122.711	9.12799e-23
	dnajc2	klf9	nr0b1	0.0483227	2.76614e-07	-0.177876	0.157069	0.733271	8.11502e-07	0.91189	6.41686e-14	122.707	9.14833e-23
	sap30	klf9	nr0b1	0.0483227	2.76614e-07	-0.269626	0.057435	0.71301	2.2248e-06	0.91189	6.41686e-14	122.702	9.17021e-23
	usp7	zfp260	igf2	0.0585182	1.02478e-07	-1.01324	1.0701e-05	0.900981	3.83246e-13	-0.466257	0.00544613	122.683	9.25007e-23
	dnmt3l	nfe2l2	nr0b1	0.0235668	1.38108e-07	-1.3977	5.09868e-12	0.789164	2.93019e-08	0.27732	0.112313	122.659	9.35984e-23
	ccnb1	klf5	dab2	0.0251921	2.99667e-08	-0.732933	0.000463825	0.785255	3.81331e-08	0.815098	4.38501e-09	122.653	9.38579e-23
	pou5f1	dbp	col4a2	0.170877	8.46435e-08	1.20304	3.98423e-08	0.896676	7.33492e-13	0.0128031	0.94271	122.646	9.41556e-23
	nop2	dbp	dab2	0.0679605	5.59597e-12	1.26153	3.85492e-09	0.767922	1.15269e-07	0.0128031	0.94271	122.636	9.46251e-23
	prmt3	dbp	ctsl	0.0357347	2.42711e-08	1.4114	2.22769e-12	0.782332	4.62754e-08	0.0128031	0.94271	122.623	9.51853e-23
	gnas	mxd3	col4a2	0.0486639	4.31826e-11	-0.935071	3.65274e-05	-0.87163	1.96167e-11	0.307571	0.0768063	122.608	9.58716e-23
	gnas	smad3	nr0b1	0.0357043	3.14764e-07	-0.702617	0.00117023	-0.87163	1.96167e-11	-0.749958	3.29715e-07	122.603	9.6097e-23
	tfb1m	mybl2	zfp42	0.199144	7.36517e-08	-0.363277	4.81999e-07	0.319501	0.0654868	0.894357	1.02846e-12	122.596	9.64237e-23
	ubr5	tfcp2l1	car4	0.253026	1.26761e-08	-0.563521	0.0186583	0.890407	1.79678e-12	0.692676	5.63939e-06	122.592	9.66386e-23
	mtf2	zic5	app	0.101034	4.99239e-07	0.834089	0.00046676	0.818952	3.22457e-09	0.818952	3.22457e-09	122.57	9.76519e-23
	tet1	zic5	h19	0.343161	8.26537e-09	0.779152	9.37085e-05	0.779411	5.59815e-08	0.779411	5.59815e-08	122.566	9.78198e-23
	ftsj3	zscan5b	spink3	0.0727266	6.98466e-08	0.794167	0.000754369	0.809432	6.80423e-09	0.809432	6.80423e-09	122.556	9.82834e-23
	asf1b	irf1	h19	0.237453	5.74613e-11	1.29188	1.2075e-09	0.771859	9.04216e-08	-0.152361	0.389668	122.552	9.84863e-23
	pou5f1	erf	sepp1	0.122711	8.62051e-10	-1.02648	5.38059e-06	0.896676	7.33492e-13	-0.0636282	0.720719	122.546	9.87665e-23
	hdac7	myb	sepp1	0.146188	9.88646e-08	-1.41429	2.36431e-13	-0.753678	2.67166e-07	0.151165	0.393445	122.542	9.89585e-23
	sp2	klf2	zfp42	0.0795692	1.32813e-07	-0.171288	0.000882916	0.709005	2.68851e-06	0.879236	7.81476e-12	122.536	9.92139e-23
	mtf2	irx3	igf2	0.0106747	6.51673e-08	-0.744528	1.80101e-06	0.818952	3.22457e-09	-0.689336	6.52372e-06	122.532	9.94156e-23
	sirt2	cdip1	h19	0.134379	3.81028e-07	1.04286	1.46114e-06	-0.794545	2.02023e-08	-0.756968	2.21136e-07	122.517	1.00115e-22
	prmt3	rere	spink3	0.0493681	1.75378e-07	-1.36947	2.40211e-11	0.782332	4.62754e-08	-0.421958	0.0129296	122.491	1.01394e-22
	msh6	repin1	car4	0.0327546	1.56943e-07	0.47968	0.0330731	0.91219	6.08898e-14	-0.68464	7.98067e-06	122.489	1.0146e-22
	rbbp7	esrrb	dab2	0.0357735	1.74716e-07	-0.883687	0.000156968	-0.370945	0.0307898	0.927778	2.99314e-15	122.485	1.01655e-22
	gyk	zfp422	marcks	0.136929	4.72706e-07	-1.10835	1.31463e-13	0.521506	0.00156209	-0.655195	2.61046e-05	122.48	1.01909e-22
	msh6	stat3	sepp1	0.396698	2.08124e-07	-1.12982	2.09488e-07	0.91219	6.08898e-14	0.00954377	0.957279	122.474	1.02188e-22
	sirt2	nr1d1	dab2	0.0517217	3.39173e-13	-0.994567	2.71493e-06	-0.794545	2.02023e-08	0.260297	0.137075	122.467	1.02519e-22
	hells	pitx1	igf2	0.179666	3.81123e-08	-1.0363	6.01186e-06	0.860204	7.04465e-11	-0.603231	0.00015919	122.452	1.03265e-22
	ftsj3	mxd3	col4a2	0.0486639	4.31826e-11	1.14299	1.14689e-07	0.809432	6.80423e-09	0.307571	0.0768063	122.438	1.03983e-22
	pole4	zkscan3	spink3	0.182458	4.76503e-07	-0.712362	0.00100691	0.822932	2.32966e-09	0.822932	2.32966e-09	122.425	1.04585e-22
	trip12	klf5	dab2	0.0251921	2.99667e-08	-0.727895	0.00131648	0.798665	1.5085e-08	0.815098	4.38501e-09	122.421	1.04798e-22
	usp7	satb1	h19	0.193133	9.73063e-10	0.864664	5.97489e-05	0.900981	3.83246e-13	-0.273667	0.117321	122.418	1.04971e-22
	pou5f1	rcor1	krt18	0.433803	3.86845e-07	-1.06683	8.14336e-07	0.896676	7.33492e-13	-0.429055	0.0113405	122.413	1.05211e-22
	btg1	myb	sepp1	0.146188	9.88646e-08	-1.58311	3.78877e-18	-0.403876	0.0178459	0.151165	0.393445	122.406	1.0558e-22
	phf20	sox4	zfp42	0.0251144	2.33393e-08	0.593734	1.49258e-07	0.709818	2.58774e-06	-0.752061	2.92885e-07	122.398	1.05969e-22
	usp7	klf7	car4	0.0586025	4.6189e-08	0.831767	0.000130186	0.900981	3.83246e-13	-0.533873	0.00114671	122.396	1.06061e-22
	ccnb1	irf1	car4	0.150178	4.88942e-11	1.18818	3.65787e-09	0.785255	3.81331e-08	-0.152361	0.389668	122.385	1.06631e-22
	eed	tfcp2l1	cubn	0.0600924	2.86338e-07	-0.796785	0.000139129	0.875855	1.18515e-11	0.692676	5.63939e-06	122.381	1.06822e-22
	pole4	dbp	ctsl	0.0357347	2.42711e-08	1.31957	5.01845e-11	0.822932	2.32966e-09	0.0128031	0.94271	122.372	1.07298e-22
	hcfc1	klf9	nr0b1	0.0483227	2.76614e-07	-0.307765	0.0364346	0.699464	4.16924e-06	0.91189	6.41686e-14	122.356	1.0811e-22
	hells	pitx2	dab2	0.219174	4.91557e-07	0.744598	7.54619e-05	0.860204	7.04465e-11	-0.728585	1.03281e-06	122.354	1.08208e-22
	gnas	id1	ctsh	0.143812	2.13681e-07	1.08267	1.29471e-06	-0.87163	1.96167e-11	-0.565077	0.000497717	122.352	1.08295e-22
	mtf2	zic2	spink3	0.109792	1.70333e-07	0.679329	0.00153006	0.818952	3.22457e-09	0.818952	3.22457e-09	122.346	1.08629e-22
	msh6	nr6a1	plod2	0.124174	2.05731e-07	1.09069	1.08653e-06	0.91219	6.08898e-14	-0.225521	0.199698	122.34	1.0894e-22
	usp7	ncor1	krt18	0.0565737	6.28136e-11	-0.481514	0.0238215	0.900981	3.83246e-13	0.472791	0.0047477	122.336	1.09114e-22
	sap30	zic2	h19	0.108874	2.64111e-12	0.796677	0.000208448	0.71301	2.2248e-06	0.71301	2.2248e-06	122.335	1.09205e-22
	eed	dbp	ctsl	0.0357347	2.42711e-08	1.19532	1.0051e-08	0.875855	1.18515e-11	0.0128031	0.94271	122.334	1.09225e-22
	nfu1	zscan21	srgn	0.0312451	1.54071e-08	0.824818	0.000209797	0.789285	2.90602e-08	0.789285	2.90602e-08	122.331	1.09386e-22
	eed	ncor1	krt18	0.0565737	6.28136e-11	-0.71681	0.00077249	0.875855	1.18515e-11	0.472791	0.0047477	122.331	1.09405e-22
	kdm2b	esrrb	dab2	0.0357735	1.74716e-07	0.758249	0.00122452	0.47765	0.00427965	0.927778	2.99314e-15	122.323	1.09797e-22
	1700071k01rik	zfp954	igf2	0.066476	2.40777e-08	0.790183	0.000368405	0.796469	1.76413e-08	0.796469	1.76413e-08	122.309	1.10562e-22
	eed	foxh1	dab2	0.260926	1.00782e-09	0.950389	1.72185e-06	0.875855	1.18515e-11	-0.26205	0.134354	122.307	1.10658e-22
	eed	id1	dab2	0.0983242	6.99464e-08	-1.03088	6.72579e-06	0.875855	1.18515e-11	-0.565077	0.000497717	122.298	1.11111e-22
	atf7ip	zfp948	rasgrp2	0.102775	9.87567e-08	1.07971	1.70045e-06	0.766098	1.28792e-07	0.766098	1.28792e-07	122.291	1.11513e-22
	dppa2	e2f6	dab2	0.154585	3.3213e-07	-0.739728	0.000585289	0.876224	1.13321e-11	-0.724564	1.26528e-06	122.289	1.11577e-22
	mcm2	klf10	plod2	0.0170268	4.13876e-07	1.27442	1.14956e-13	0.701949	3.72508e-06	0.410764	0.0158155	122.278	1.12178e-22
	coprs	peg3	igf2	0.0410203	4.13452e-07	-0.783575	2.21107e-08	0.754692	2.52121e-07	-0.725295	1.21977e-06	122.272	1.12496e-22
	gspt1	klf9	nr0b1	0.0483227	2.76614e-07	-0.270667	0.0508056	0.705786	3.12345e-06	0.91189	6.41686e-14	122.268	1.127e-22
	1700071k01rik	zscan12	col4a2	0.0233865	3.12831e-09	-0.663198	0.00290224	0.796469	1.76413e-08	0.796469	1.76413e-08	122.262	1.13037e-22
	pml	zfp948	b2m	0.0779827	2.34642e-07	-0.74908	0.0012637	0.819482	3.08952e-09	0.819482	3.08952e-09	122.259	1.13217e-22
	pole4	tcf12	h19	0.0108016	2.39434e-07	-0.684263	0.000886461	0.822932	2.32966e-09	-0.811623	5.75103e-09	122.249	1.13728e-22
	uimc1	esrrb	dab2	0.0357735	1.74716e-07	0.713948	0.00327753	0.518924	0.0016638	0.927778	2.99314e-15	122.244	1.14033e-22
	1700071k01rik	klf5	dab2	0.0251921	2.99667e-08	-0.765504	0.00123065	0.796469	1.76413e-08	0.815098	4.38501e-09	122.243	1.14075e-22
	ftsj3	tcf12	ctsh	0.174584	1.49856e-07	-0.706216	0.00048744	0.809432	6.80423e-09	-0.811623	5.75103e-09	122.239	1.14286e-22
	pou5f1	irf1	car4	0.150178	4.88942e-11	0.877493	0.000204698	0.896676	7.33492e-13	-0.152361	0.389668	122.238	1.14372e-22
	h2afx	trps1	fbxo15	0.0164099	3.74103e-11	1.12123	1.55287e-07	0.796334	1.78099e-08	0.37748	0.027744	122.231	1.14748e-22
	wbscr22	sox4	spink3	0.208135	1.06676e-07	-1.33905	5.94203e-11	0.521837	0.00154945	-0.752061	2.92885e-07	122.226	1.14979e-22
	usp7	sox18	tpm1	0.22067	4.31117e-07	-1.12295	3.39229e-07	0.900981	3.83246e-13	-0.336661	0.0515488	122.218	1.15461e-22
	pou5f1	irf1	podxl	0.0458812	4.31313e-09	1.06414	2.34643e-06	0.896676	7.33492e-13	-0.152361	0.389668	122.215	1.15589e-22
	gnas	tsc22d1	col4a2	0.698994	5.06342e-08	1.17285	6.30775e-08	-0.87163	1.96167e-11	-0.344112	0.046286	122.21	1.15869e-22
	ftsj3	zfp948	p4ha1	0.0580216	2.9392e-07	-0.867792	0.000213176	0.809432	6.80423e-09	0.809432	6.80423e-09	122.21	1.15902e-22
	pole4	nr1i3	igf2	0.106214	1.19904e-13	0.943855	5.32813e-05	0.822932	2.32966e-09	-0.22788	0.194911	122.21	1.15905e-22
	usp7	dbp	fam134b	0.154404	3.71942e-07	1.18697	2.1592e-08	0.900981	3.83246e-13	0.0128031	0.94271	122.209	1.15927e-22
	eed	klf10	p4ha1	0.221354	3.44138e-07	0.93279	4.51016e-08	0.875855	1.18515e-11	0.410764	0.0158155	122.204	1.16221e-22
	h1fx	klf2	esrrb	0.0434744	2.67653e-08	0.205728	6.32235e-07	-0.391128	0.0221772	0.879236	7.81476e-12	122.188	1.17114e-22
	apbb1	zscan21	srgn	0.0312451	1.54071e-08	-0.793979	0.000182543	-0.787729	3.22971e-08	-0.787729	3.22971e-08	122.187	1.1715e-22
	uhrf1	zfp944	dab2	0.0743777	6.47667e-11	0.845921	0.000290826	0.746724	3.94698e-07	0.746724	3.94698e-07	122.187	1.17176e-22
	arid2	esrrb	dab2	0.0357735	1.74716e-07	0.924212	6.14962e-06	0.0192192	0.914088	0.927778	2.99314e-15	122.183	1.17377e-22
	ubr5	ncor1	krt18	0.0565737	6.28136e-11	-0.672423	0.00549122	0.890407	1.79678e-12	0.472791	0.0047477	122.181	1.17481e-22
	usp7	trp73	spink3	0.0381779	1.30447e-09	0.985382	1.45215e-05	0.900981	3.83246e-13	0.147241	0.405983	122.178	1.17669e-22
	hells	cdx4	igf2	0.220577	6.39377e-13	0.91846	7.45755e-05	0.860204	7.04465e-11	0.0270135	0.879463	122.173	1.17927e-22
	thumpd3	zic2	krt18	0.254087	1.20057e-08	0.658888	0.00321741	0.806046	8.78644e-09	0.806046	8.78644e-09	122.154	1.18989e-22
	actl6a	irf1	nrk	0.0340381	2.26046e-09	1.27115	2.87892e-09	0.830862	1.18917e-09	-0.152361	0.389668	122.132	1.20258e-22
	dpy30	zic2	car4	0.117529	1.00719e-07	0.924443	7.41833e-05	0.794603	2.0121e-08	0.794603	2.0121e-08	122.126	1.20615e-22
	comt	peg3	igf2	0.0410203	4.13452e-07	0.963368	6.86203e-10	-0.682448	8.75703e-06	-0.725295	1.21977e-06	122.122	1.20826e-22
	pole4	nfatc4	dab2	0.0640674	8.49666e-09	1.107	6.21887e-07	0.822932	2.32966e-09	-0.589069	0.00024711	122.115	1.21258e-22
	pou5f1	zfhx4	zfp42	0.109518	1.70751e-07	0.928049	1.54388e-05	0.896676	7.33492e-13	-0.521213	0.00157334	122.114	1.21272e-22
	usp7	bcl11b	dab2	0.261615	1.49036e-11	0.749854	0.00134728	0.900981	3.83246e-13	-0.150254	0.396336	122.109	1.21564e-22
	usp7	irf1	nr0b1	0.0372811	4.9347e-08	-1.1303	4.15582e-07	0.900981	3.83246e-13	-0.152361	0.389668	122.101	1.22044e-22
	nasp	zfp948	ctsh	0.087947	6.88439e-11	-0.959762	3.00413e-05	0.725333	1.21745e-06	0.725333	1.21745e-06	122.099	1.2215e-22
	dppa2	stat3	sepp1	0.396698	2.08124e-07	-1.26336	1.36228e-09	0.876224	1.13321e-11	0.00954377	0.957279	122.093	1.22538e-22
	ubr5	nfatc4	h19	0.0952424	5.31234e-08	0.816336	0.000132085	0.890407	1.79678e-12	-0.589069	0.00024711	122.067	1.24049e-22
	pou5f1	prdm1	p4ha1	0.0568033	3.20514e-07	1.19333	1.75823e-08	0.896676	7.33492e-13	0.0541712	0.760916	122.048	1.25176e-22
	usp7	id3	dab2	0.36069	2.28997e-07	-0.671685	0.00157016	0.900981	3.83246e-13	-0.658549	2.29562e-05	122.036	1.25864e-22
	ezh1	esrrb	zfp42	0.124986	5.07908e-08	-0.170924	3.66144e-05	-0.10066	0.571103	0.927778	2.99314e-15	122.027	1.26451e-22
	pou5f1	t	igf2	0.115123	6.54732e-09	0.92465	1.47249e-05	0.896676	7.33492e-13	-0.345844	0.0451267	122.019	1.26914e-22
	trim24	eomes	dab2	0.0495498	4.51387e-07	1.26458	1.60723e-09	0.818274	3.40564e-09	-0.528904	0.00130018	122.006	1.27719e-22
	tet1	zfp948	spink3	0.04746	9.99484e-10	-0.788068	0.00103392	0.779411	5.59815e-08	0.779411	5.59815e-08	121.989	1.28709e-22
	dnajc2	zfp948	col4a2	0.127699	7.11209e-12	-0.811082	0.000696242	0.733271	8.11502e-07	0.733271	8.11502e-07	121.976	1.29553e-22
	kansl2	id2	igf2	0.0908856	1.51028e-07	-1.10104	4.92633e-08	0.760915	1.75558e-07	-0.710533	2.50214e-06	121.971	1.29831e-22
	hmgn1	esrrb	klf2	0.0375596	2.50161e-07	0.213234	2.12661e-05	0.222104	0.206777	0.927778	2.99314e-15	121.956	1.30751e-22
	kdm5b	sox4	zfp42	0.0251144	2.33393e-08	0.559742	2.40229e-07	0.715105	2.01244e-06	-0.752061	2.92885e-07	121.949	1.31209e-22
	dppa3	nr5a2	krt18	0.0672257	1.16208e-07	1.2865	6.52298e-12	0.339818	0.0492636	0.7721	8.90722e-08	121.936	1.32021e-22
	usp7	foxm1	fam134b	0.197364	3.28973e-07	1.19454	4.52733e-08	0.900981	3.83246e-13	-0.0967735	0.586128	121.924	1.32753e-22
	prmt3	zfp948	spink3	0.04746	9.99484e-10	-0.753163	0.00156794	0.782332	4.62754e-08	0.782332	4.62754e-08	121.918	1.33141e-22
	msh6	irf1	col4a2	0.044067	2.89523e-08	1.04417	4.91048e-06	0.91219	6.08898e-14	-0.152361	0.389668	121.908	1.33796e-22
	dpy30	zfp948	podxl	0.0471228	2.16066e-07	-0.845503	3.88501e-05	0.794603	2.0121e-08	0.794603	2.0121e-08	121.893	1.34747e-22
	ankrd1	zfy1	ttr	0.120783	4.96705e-10	-1.14062	2.16969e-07	-0.692684	5.6373e-06	-0.692684	5.6373e-06	121.877	1.35743e-22
	eed	foxm1	lgmn	0.0725843	1.71332e-07	1.25097	2.87859e-09	0.875855	1.18515e-11	-0.0967735	0.586128	121.877	1.35786e-22
	mef2a	zscan21	srgn	0.0312451	1.54071e-08	-0.719288	0.000958655	-0.798465	1.53026e-08	-0.798465	1.53026e-08	121.858	1.3702e-22
	tet1	nr1d2	nr0b1	0.14954	1.88302e-08	-0.793688	8.9353e-07	0.779411	5.59815e-08	0.702195	3.68349e-06	121.852	1.37428e-22
	phf20	klf2	zfp42	0.0795692	1.32813e-07	-0.180928	0.00129707	0.709818	2.58774e-06	0.879236	7.81476e-12	121.843	1.37962e-22
	msh6	irf1	nr0b1	0.0372811	4.9347e-08	-1.04749	2.97832e-06	0.91219	6.08898e-14	-0.152361	0.389668	121.841	1.38093e-22
	hells	nfatc4	dab2	0.0640674	8.49666e-09	0.957449	2.3578e-05	0.860204	7.04465e-11	-0.589069	0.00024711	121.841	1.38103e-22
	sp1	esrrb	zfp42	0.124986	5.07908e-08	-0.132664	0.00132578	0.405481	0.0173544	0.927778	2.99314e-15	121.835	1.38493e-22
	wbscr22	esrrb	dab2	0.0357735	1.74716e-07	0.692639	0.00432477	0.521837	0.00154945	0.927778	2.99314e-15	121.832	1.38739e-22
	hdac1	dbp	lgmn	0.207069	9.79596e-10	1.47486	5.73058e-14	0.629571	6.632e-05	0.0128031	0.94271	121.829	1.38942e-22
	setd6	sox4	zfp42	0.0251144	2.33393e-08	0.704333	8.53235e-10	0.558146	0.000603359	-0.752061	2.92885e-07	121.823	1.39295e-22
	paxip1	zic5	app	0.101034	4.99239e-07	1.09201	1.33373e-06	0.775317	7.27641e-08	0.775317	7.27641e-08	121.82	1.39534e-22
	gart	irf1	nrk	0.0340381	2.26046e-09	1.26202	4.83072e-09	0.834959	8.28743e-10	-0.152361	0.389668	121.819	1.39569e-22
	kat2b	nr1d2	krt18	0.111305	1.68371e-07	0.720757	0.00294279	0.889863	1.93727e-12	0.702195	3.68349e-06	121.814	1.39922e-22
	ftsj3	zscan26	rpl39l	0.146986	2.35453e-07	-0.847348	0.00032575	0.809432	6.80423e-09	0.809432	6.80423e-09	121.805	1.40496e-22
	ftsj3	zscan26	rpl39l	0.146986	2.35453e-07	-0.847348	0.00032575	0.809432	6.80423e-09	0.809432	6.80423e-09	121.805	1.40496e-22
	kat2b	otx2	ctsh	0.158011	4.55941e-08	1.19595	5.1145e-08	0.889863	1.93727e-12	-0.0478544	0.78812	121.8	1.4085e-22
	pou5f1	smad2	b2m	0.112182	1.49472e-07	-1.19368	5.77702e-08	0.896676	7.33492e-13	-0.102857	0.562683	121.798	1.40982e-22
	gart	ubp1	dab2	0.106756	1.57444e-11	-1.01023	2.62786e-06	0.834959	8.28743e-10	0.28366	0.104006	121.797	1.41071e-22
	pou5f1	prdm5	ctsh	0.0829394	3.32374e-07	0.896302	1.61431e-05	0.896676	7.33492e-13	0.542743	0.00091195	121.784	1.4193e-22
	rest	zscan26	car4	0.0647024	3.94196e-09	1.08539	1.66641e-06	0.735053	7.39441e-07	0.735053	7.39441e-07	121.782	1.4203e-22
	rest	zscan26	car4	0.0647024	3.94196e-09	1.08539	1.66641e-06	0.735053	7.39441e-07	0.735053	7.39441e-07	121.782	1.4203e-22
	paxip1	myb	nr0b1	0.0385605	4.52748e-08	-1.3926	2.78989e-12	0.775317	7.27641e-08	0.151165	0.393445	121.769	1.42949e-22
	pou5f1	id3	dab2	0.36069	2.28997e-07	-0.701657	0.000950787	0.896676	7.33492e-13	-0.658549	2.29562e-05	121.741	1.44829e-22
	msh6	id1	krt18	0.117462	7.58134e-08	-0.567591	0.00159603	0.91219	6.08898e-14	-0.565077	0.000497717	121.741	1.44863e-22
	1700071k01rik	zscan12	pla1a	0.103415	1.9329e-08	-0.798814	0.0006121	0.796469	1.76413e-08	0.796469	1.76413e-08	121.733	1.45428e-22
	dppa2	irx3	igf2	0.0106747	6.51673e-08	-0.597877	0.000767448	0.876224	1.13321e-11	-0.689336	6.52372e-06	121.724	1.46e-22
	loc100045968	klf9	nr0b1	0.0483227	2.76614e-07	-0.169401	0.173986	0.725621	1.19994e-06	0.91189	6.41686e-14	121.72	1.46316e-22
	hmga2	klf5	h19	0.122157	3.20481e-07	0.877368	0.00019305	-0.800042	1.36607e-08	0.815098	4.38501e-09	121.72	1.46331e-22
	gart	foxm1	dab2	0.119117	1.37937e-11	1.07187	5.59385e-07	0.834959	8.28743e-10	-0.0967735	0.586128	121.697	1.47907e-22
	nfu1	zfp944	lgmn	0.104937	1.5316e-09	0.722208	0.00289837	0.789285	2.90602e-08	0.789285	2.90602e-08	121.697	1.47936e-22
	sirt2	myb	sepp1	0.146188	9.88646e-08	-1.37117	4.79001e-12	-0.794545	2.02023e-08	0.151165	0.393445	121.689	1.48509e-22
	actl6a	klf15	p4ha1	0.0337929	1.69982e-07	1.054	1.38529e-10	0.830862	1.18917e-09	0.261674	0.134934	121.681	1.49046e-22
	wbscr27	mycl1	h19	0.125827	3.03871e-09	-1.47387	1.58251e-14	-0.46451	0.00564714	-0.417794	0.0139465	121.676	1.4938e-22
	lrwd1	zscan21	srgn	0.0312451	1.54071e-08	0.915443	5.32857e-05	0.776379	6.80168e-08	0.776379	6.80168e-08	121.671	1.49785e-22
	msh6	myb	h19	0.0191569	9.63116e-09	0.955388	1.64745e-05	0.91219	6.08898e-14	0.151165	0.393445	121.669	1.49901e-22
	ubr5	tfec	col4a1	0.157662	4.31944e-07	0.523711	1.93562e-08	0.890407	1.79678e-12	-0.200544	0.255444	121.65	1.5126e-22
	eed	klf10	lgmn	0.0605477	4.42432e-08	0.839734	4.64275e-07	0.875855	1.18515e-11	0.410764	0.0158155	121.643	1.51738e-22
	smarca5	nr1d2	nr0b1	0.14954	1.88302e-08	-1.03334	1.50226e-06	0.785723	3.69593e-08	0.702195	3.68349e-06	121.643	1.51772e-22
	taf5l	trps1	klf2	0.0964819	2.11626e-09	0.990569	7.01772e-07	0.857479	9.39949e-11	0.37748	0.027744	121.632	1.52592e-22
	mcm2	tfcp2l1	car4	0.253026	1.26761e-08	-0.929715	1.46101e-08	0.701949	3.72508e-06	0.692676	5.63939e-06	121.623	1.53251e-22
	hmga2	six4	app	0.308872	2.97121e-07	-1.35743	7.47798e-11	-0.800042	1.36607e-08	0.422263	0.0128578	121.616	1.53705e-22
	prmt5	nr1d1	dab2	0.0517217	3.39173e-13	1.03514	2.37748e-06	0.786356	3.54265e-08	0.260297	0.137075	121.61	1.542e-22
	prmt3	zfp954	igf2	0.066476	2.40777e-08	0.861902	7.61732e-05	0.782332	4.62754e-08	0.782332	4.62754e-08	121.604	1.54637e-22
	nop2	zfy1	ttr	0.120783	4.96705e-10	0.804324	0.000596423	0.767922	1.15269e-07	0.767922	1.15269e-07	121.599	1.54962e-22
	exosc10	cdip1	h19	0.134379	3.81028e-07	-1.28584	3.67927e-10	0.610187	0.000127282	-0.756968	2.21136e-07	121.594	1.55325e-22
	tada2a	zfp777	srgn	0.0544258	1.44329e-15	0.827319	0.000526919	0.7857	3.70174e-08	-0.258175	0.140422	121.591	1.55595e-22
	trim24	zfp948	p4ha1	0.0580216	2.9392e-07	-0.762231	0.00118548	0.818274	3.40564e-09	0.818274	3.40564e-09	121.546	1.58896e-22
	ftsj3	klf5	nr0b1	0.0246366	1.29396e-07	0.384524	0.00105443	0.809432	6.80423e-09	0.815098	4.38501e-09	121.532	1.60004e-22
	gmnn	klf9	nr0b1	0.0483227	2.76614e-07	-0.188461	0.16582	0.722635	1.39299e-06	0.91189	6.41686e-14	121.518	1.61091e-22
	kat2b	otx2	h19	0.0280414	5.85039e-09	1.12515	4.6029e-07	0.889863	1.93727e-12	-0.0478544	0.78812	121.512	1.61522e-22
	taf5l	six4	igf2	0.0915659	1.24959e-09	0.999417	2.75105e-06	0.857479	9.39949e-11	0.422263	0.0128578	121.491	1.63135e-22
	usp7	tsc22d1	ctsh	0.514394	3.46547e-08	-1.00377	6.76366e-06	0.900981	3.83246e-13	-0.344112	0.046286	121.49	1.63255e-22
	rnmt	dbp	lgmn	0.207069	9.79596e-10	1.29842	5.78223e-10	0.807643	7.7932e-09	0.0128031	0.94271	121.488	1.63386e-22
	msh6	dbp	apobec3	0.112588	2.77031e-07	1.07918	2.62123e-07	0.91219	6.08898e-14	0.0128031	0.94271	121.485	1.63644e-22
	kansl2	nr1i3	igf2	0.106214	1.19904e-13	1.09982	1.02595e-06	0.760915	1.75558e-07	-0.22788	0.194911	121.465	1.65178e-22
	taf5l	tbx3	cubn	0.158992	7.47938e-08	-1.22763	7.3154e-10	0.857479	9.39949e-11	-0.039736	0.823442	121.453	1.66131e-22
	mef2a	peg3	igf2	0.0410203	4.13452e-07	0.574316	5.52351e-07	-0.798465	1.53026e-08	-0.725295	1.21977e-06	121.44	1.67167e-22
	msl1	cdc5l	h19	0.202002	2.48084e-07	0.745015	0.000946684	-0.749278	3.42499e-07	0.862837	5.30067e-11	121.439	1.67209e-22
	nop2	zfp948	rasgrp2	0.102775	9.87567e-08	1.05878	3.25981e-06	0.767922	1.15269e-07	0.767922	1.15269e-07	121.433	1.67718e-22
	meg3	sox4	zfp42	0.0251144	2.33393e-08	-0.773523	1.20623e-06	-0.741713	5.18909e-07	-0.752061	2.92885e-07	121.432	1.67764e-22
	kat2b	mycl1	dab2	0.186615	1.01651e-07	1.00208	1.56535e-06	0.889863	1.93727e-12	-0.417794	0.0139465	121.423	1.68527e-22
	gart	irf1	app	0.308725	3.85145e-10	1.10979	3.45768e-08	0.834959	8.28743e-10	-0.152361	0.389668	121.422	1.6858e-22
	rnmt	cntf	krt18	0.392573	2.22045e-16	0.728402	0.00261716	0.807643	7.7932e-09	0.0104505	0.953224	121.414	1.69194e-22
	dpy30	dbp	ctsh	0.0267307	2.13858e-10	1.26	1.06833e-09	0.794603	2.0121e-08	0.0128031	0.94271	121.407	1.69815e-22
	gnas	trps1	klf2	0.0964819	2.11626e-09	-1.04939	3.76623e-06	-0.87163	1.96167e-11	0.37748	0.027744	121.405	1.6997e-22
	usp7	zfp568	ctsc	0.11197	4.87743e-08	-0.899531	6.78545e-06	0.900981	3.83246e-13	0.364164	0.0342333	121.403	1.70128e-22
	kat6b	tfcp2l1	cubn	0.0600924	2.86338e-07	-1.04653	3.69093e-06	0.836381	7.29431e-10	0.692676	5.63939e-06	121.4	1.70327e-22
	upf1	klf2	zfp42	0.0795692	1.32813e-07	-0.266659	1.6233e-06	0.500183	0.00259235	0.879236	7.81476e-12	121.391	1.71082e-22
	trim24	nfatc4	dab2	0.0640674	8.49666e-09	1.09086	6.13768e-07	0.818274	3.40564e-09	-0.589069	0.00024711	121.382	1.71868e-22
	eed	ebf1	dab2	0.0578608	3.12983e-12	0.867267	0.000161182	0.875855	1.18515e-11	0.0601395	0.735469	121.378	1.72182e-22
	setd1a	mybl2	zfp42	0.199144	7.36517e-08	-0.421622	8.58935e-08	0.0738601	0.678044	0.894357	1.02846e-12	121.371	1.72717e-22
	dnajc2	nr1i3	igf2	0.106214	1.19904e-13	1.1506	2.37174e-07	0.733271	8.11502e-07	-0.22788	0.194911	121.332	1.75939e-22
	hdac7	zfp944	dab2	0.0743777	6.47667e-11	-0.791652	0.000973976	-0.753678	2.67166e-07	-0.753678	2.67166e-07	121.33	1.76107e-22
	pole4	dbp	lgmn	0.207069	9.79596e-10	1.24339	2.10303e-09	0.822932	2.32966e-09	0.0128031	0.94271	121.321	1.7692e-22
	nsun2	nr1d1	dab2	0.0517217	3.39173e-13	0.909182	2.12288e-05	0.814479	4.60412e-09	0.260297	0.137075	121.312	1.77652e-22
	nop2	zfy1	gata6	0.156969	1.32521e-07	1.06885	2.59222e-06	0.767922	1.15269e-07	0.767922	1.15269e-07	121.303	1.78405e-22
	kat2b	olig2	rpgrip1	0.209345	9.77859e-10	0.312055	3.73658e-06	0.889863	1.93727e-12	0.0812484	0.647821	121.294	1.79194e-22
	usp7	t	igf2	0.115123	6.54732e-09	0.924922	4.05286e-05	0.900981	3.83246e-13	-0.345844	0.0451267	121.292	1.79328e-22
	nop2	six4	nr0b1	0.179073	1.46674e-07	-1.36147	2.12354e-11	0.767922	1.15269e-07	0.422263	0.0128578	121.28	1.80335e-22
	gart	trps1	fbxo15	0.0164099	3.74103e-11	0.965155	5.37231e-06	0.834959	8.28743e-10	0.37748	0.027744	121.278	1.80512e-22
	prmt1	tcf12	col4a2	0.647045	5.05078e-08	-1.15276	1.07801e-08	0.52364	0.00148217	-0.811623	5.75103e-09	121.27	1.81259e-22
	msh6	stat1	igf2	0.038354	1.11367e-07	-0.973987	2.7905e-05	0.91219	6.08898e-14	-0.384864	0.0246052	121.263	1.81809e-22
	rnmt	nr1d1	dab2	0.0517217	3.39173e-13	0.955392	1.28966e-05	0.807643	7.7932e-09	0.260297	0.137075	121.256	1.82432e-22
	gnas	foxh1	dab2	0.260926	1.00782e-09	-0.818892	1.77736e-06	-0.87163	1.96167e-11	-0.26205	0.134354	121.236	1.84225e-22
	usp7	pbrm1	srgn	0.0893658	1.00588e-07	1.09561	1.04306e-06	0.900981	3.83246e-13	0.273082	0.118138	121.223	1.85313e-22
	gnas	mycl1	h19	0.125827	3.03871e-09	-0.966805	5.73262e-06	-0.87163	1.96167e-11	-0.417794	0.0139465	121.217	1.85887e-22
	hells	irf1	car4	0.150178	4.88942e-11	0.928892	3.56154e-06	0.860204	7.04465e-11	-0.152361	0.389668	121.211	1.86423e-22
	1700071k01rik	rhox6	col4a2	0.0976688	2.4193e-07	-1.3225	6.99605e-11	0.796469	1.76413e-08	-0.409827	0.0160797	121.202	1.87202e-22
	trim24	dbp	dab2	0.0679605	5.59597e-12	1.12484	2.67508e-07	0.818274	3.40564e-09	0.0128031	0.94271	121.2	1.87381e-22
	vegfa	zscan26	dab2	0.103165	6.04773e-11	1.01949	6.44336e-06	-0.703181	3.52135e-06	-0.703181	3.52135e-06	121.189	1.88341e-22
	vegfa	zscan26	dab2	0.103165	6.04773e-11	1.01949	6.44336e-06	-0.703181	3.52135e-06	-0.703181	3.52135e-06	121.189	1.88341e-22
	kdm3a	cdc5l	h19	0.202002	2.48084e-07	-0.93395	2.31481e-05	0.667924	1.58919e-05	0.862837	5.30067e-11	121.187	1.88547e-22
	dnmt1	sox4	zfp42	0.0251144	2.33393e-08	0.567989	4.19111e-08	0.666329	1.69336e-05	-0.752061	2.92885e-07	121.181	1.89061e-22
	usp7	myb	app	0.0956736	1.1152e-07	1.00717	2.89008e-07	0.900981	3.83246e-13	0.151165	0.393445	121.178	1.89376e-22
	jarid2	myb	app	0.0956736	1.1152e-07	1.17906	4.64302e-08	0.888277	2.40644e-12	0.151165	0.393445	121.16	1.90953e-22
	ruvbl2	cdc5l	e130012a19rik	0.127007	1.96553e-07	-0.246317	0.0238825	0.794837	1.97928e-08	0.862837	5.30067e-11	121.151	1.91786e-22
	msh6	sox3	car4	0.190057	1.05557e-07	0.954871	3.28441e-06	0.91219	6.08898e-14	-0.209651	0.234039	121.145	1.92366e-22
	kpna2	mixl1	igf2	0.241378	6.27857e-10	1.0054	2.77817e-08	0.815778	4.15569e-09	-0.316508	0.068195	121.144	1.92467e-22
	ncoa3	klf2	zfp42	0.0795692	1.32813e-07	-0.17663	0.000237392	0.661941	2.01255e-05	0.879236	7.81476e-12	121.137	1.93039e-22
	gnas	tfcp2l1	cubn	0.0600924	2.86338e-07	0.694853	0.000157119	-0.87163	1.96167e-11	0.692676	5.63939e-06	121.13	1.93715e-22
	ubr5	dbp	p4ha1	0.0816038	6.92453e-11	0.931379	4.26251e-05	0.890407	1.79678e-12	0.0128031	0.94271	121.121	1.9455e-22
	asf1b	wiz	dab2	0.180145	1.85907e-12	1.06227	9.86776e-07	0.771859	9.04216e-08	-0.371948	0.0303056	121.11	1.95566e-22
	dppa2	smad3	nr0b1	0.0357043	3.14764e-07	0.633352	0.00428145	0.876224	1.13321e-11	-0.749958	3.29715e-07	121.107	1.95873e-22
	ube2a	sox4	rpl39l	0.0457787	1.67848e-07	0.628634	1.21798e-06	0.772956	8.44338e-08	-0.752061	2.92885e-07	121.099	1.96623e-22
	usp7	dbp	ube2t	0.083452	1.29828e-07	1.01155	1.08609e-07	0.900981	3.83246e-13	0.0128031	0.94271	121.083	1.98059e-22
	ftsj3	zscan12	ctsc	0.0182479	2.85761e-08	-0.702136	0.00385595	0.809432	6.80423e-09	0.809432	6.80423e-09	121.081	1.98321e-22
	pou5f1	dbp	plod2	0.0983692	1.16515e-08	1.10448	6.35199e-07	0.896676	7.33492e-13	0.0128031	0.94271	121.074	1.98917e-22
	usp7	nkx2-1	dab2	0.0853796	2.75643e-09	0.91355	2.92954e-05	0.900981	3.83246e-13	-0.242575	0.166885	121.056	2.00658e-22
	pole4	stat4	app	0.0739999	3.73478e-07	0.847493	8.24872e-07	0.822932	2.32966e-09	0.687048	7.20036e-06	121.055	2.0077e-22
	nsun2	zfp954	spink3	0.0798132	3.7563e-08	0.650463	0.00650742	0.814479	4.60412e-09	0.814479	4.60412e-09	121.049	2.01282e-22
	prmt3	cntf	igf2	0.498649	1.66533e-15	0.916516	7.0913e-05	0.782332	4.62754e-08	0.0104505	0.953224	121.039	2.02304e-22
	prmt5	dbp	ctsc	0.0299351	4.41893e-10	1.32435	3.53281e-10	0.786356	3.54265e-08	0.0128031	0.94271	121.037	2.02469e-22
	pole4	irf1	nrk	0.0340381	2.26046e-09	1.27775	2.54656e-09	0.822932	2.32966e-09	-0.152361	0.389668	121.032	2.02909e-22
	kdm3a	klf5	dab2	0.0251921	2.99667e-08	-1.05209	2.50288e-06	0.667924	1.58919e-05	0.815098	4.38501e-09	121.032	2.02949e-22
	asf1a	peg3	igf2	0.0410203	4.13452e-07	-0.954383	8.95385e-13	0.427904	0.0115864	-0.725295	1.21977e-06	121.03	2.03143e-22
	eed	id3	dab2	0.36069	2.28997e-07	-0.871694	8.4436e-05	0.875855	1.18515e-11	-0.658549	2.29562e-05	121.019	2.042e-22
	rbm14	esrrb	dab2	0.0357735	1.74716e-07	0.68793	0.00305202	0.489514	0.00330056	0.927778	2.99314e-15	121.016	2.0447e-22
	nop2	ubp1	dab2	0.106756	1.57444e-11	-1.14595	2.80316e-08	0.767922	1.15269e-07	0.28366	0.104006	121.008	2.05328e-22
	meg3	klf5	ctsh	0.063884	2.79037e-07	0.925745	8.34812e-06	-0.741713	5.18909e-07	0.815098	4.38501e-09	121.004	2.05673e-22
	pole4	e2f6	col4a2	0.186015	3.66406e-08	-0.747651	4.93073e-05	0.822932	2.32966e-09	-0.724564	1.26528e-06	120.995	2.06593e-22
	tada2a	zfp948	plod2	0.0725048	3.882e-09	-0.785069	0.00100232	0.7857	3.70174e-08	0.7857	3.70174e-08	120.992	2.0683e-22
	ftsj3	zfp948	ttr	0.204734	4.55441e-07	-0.833222	0.000253079	0.809432	6.80423e-09	0.809432	6.80423e-09	120.991	2.06999e-22
	1700071k01rik	foxm1	dab2	0.119117	1.37937e-11	1.18252	3.80616e-08	0.796469	1.76413e-08	-0.0967735	0.586128	120.956	2.10402e-22
	1700071k01rik	nr1d1	ctsh	0.574718	7.4718e-14	0.913818	3.03197e-05	0.796469	1.76413e-08	0.260297	0.137075	120.938	2.12228e-22
	ubr5	pitx1	igf2	0.179666	3.81123e-08	-0.782736	0.000505288	0.890407	1.79678e-12	-0.603231	0.00015919	120.927	2.13336e-22
	pou5f1	id1	krt18	0.117462	7.58134e-08	-0.694626	0.000199629	0.896676	7.33492e-13	-0.565077	0.000497717	120.921	2.1396e-22
	prmt5	dbp	dab2	0.0679605	5.59597e-12	1.19394	2.96334e-08	0.786356	3.54265e-08	0.0128031	0.94271	120.916	2.14437e-22
	ctsl	tfcp2l1	car4	0.253026	1.26761e-08	1.08529	2.30143e-11	-0.48851	0.00337511	0.692676	5.63939e-06	120.911	2.14973e-22
	eed	irf5	dab2	0.174131	1.83208e-10	0.916446	6.42487e-05	0.875855	1.18515e-11	0.354278	0.0398095	120.911	2.15003e-22
	mef2a	zic2	app	0.107101	2.62539e-08	-0.74958	0.00090478	-0.798465	1.53026e-08	-0.798465	1.53026e-08	120.908	2.15331e-22
	nfyc	tcf12	col4a2	0.647045	5.05078e-08	-1.25324	2.76503e-09	0.454463	0.00693159	-0.811623	5.75103e-09	120.906	2.15507e-22
	rnmt	zmiz1	igf2	0.0486825	4.55764e-08	0.736674	0.00201496	0.807643	7.7932e-09	0.807643	7.7932e-09	120.902	2.15886e-22
	pou5f1	trp73	spink3	0.0381779	1.30447e-09	0.951324	1.43848e-05	0.896676	7.33492e-13	0.147241	0.405983	120.898	2.16266e-22
	ing3	klf9	nr0b1	0.0483227	2.76614e-07	-0.475215	0.0043253	0.626714	7.32096e-05	0.91189	6.41686e-14	120.887	2.17471e-22
	nsun2	nfkb1	zfp42	0.31484	3.82092e-07	1.21059	9.10989e-11	0.814479	4.60412e-09	-0.362464	0.0351443	120.883	2.17902e-22
	pou5f1	maff	p4ha1	0.345617	1.96673e-07	0.648253	9.11971e-06	0.896676	7.33492e-13	-0.477439	0.00429907	120.874	2.18769e-22
	dppa2	sall1	igf2	0.0615967	2.86517e-07	0.725769	1.4713e-05	0.876224	1.13321e-11	0.612344	0.000118626	120.87	2.19173e-22
	1700071k01rik	nfatc4	dab2	0.0640674	8.49666e-09	1.14905	1.53141e-07	0.796469	1.76413e-08	-0.589069	0.00024711	120.868	2.19375e-22
	trim24	trps1	esrrb	0.0657506	1.08871e-10	0.985976	5.59572e-07	0.818274	3.40564e-09	0.37748	0.027744	120.839	2.22461e-22
	1700071k01rik	zscan12	rpl39l	0.0474554	1.23989e-08	-0.748422	0.00150138	0.796469	1.76413e-08	0.796469	1.76413e-08	120.826	2.23827e-22
	asf1b	irf1	car4	0.150178	4.88942e-11	1.22731	3.37537e-09	0.771859	9.04216e-08	-0.152361	0.389668	120.819	2.2462e-22
	thumpd3	zic5	app	0.101034	4.99239e-07	0.826695	0.000151026	0.806046	8.78644e-09	0.806046	8.78644e-09	120.817	2.24836e-22
	suz12	esrrb	zfp42	0.124986	5.07908e-08	-0.144489	0.000316487	0.270912	0.121205	0.927778	2.99314e-15	120.813	2.25233e-22
	prmt5	nr1d1	ctsh	0.574718	7.4718e-14	0.950952	1.60771e-05	0.786356	3.54265e-08	0.260297	0.137075	120.812	2.25296e-22
	ruvbl1	irf1	nr0b1	0.0372811	4.9347e-08	-1.46531	1.48733e-13	0.714825	2.03968e-06	-0.152361	0.389668	120.812	2.25299e-22
	1700071k01rik	klf5	car4	0.0326139	1.76624e-07	-0.506157	0.000428069	0.796469	1.76413e-08	0.815098	4.38501e-09	120.807	2.25862e-22
	asf1b	sox3	h19	0.213886	6.58207e-11	1.18066	4.20108e-09	0.771859	9.04216e-08	-0.209651	0.234039	120.806	2.2597e-22
	eed	phox2a	igf2	0.41272	8.94147e-10	0.992378	1.36692e-06	0.875855	1.18515e-11	0.147562	0.40495	120.801	2.26486e-22
	usp7	pbrm1	igf2	0.0935102	1.1861e-10	-0.715278	0.00109493	0.900981	3.83246e-13	0.273082	0.118138	120.796	2.27009e-22
	hells	dbp	dab2	0.0679605	5.59597e-12	0.997347	1.58242e-05	0.860204	7.04465e-11	0.0128031	0.94271	120.796	2.27038e-22
	jarid2	peg3	igf2	0.0410203	4.13452e-07	-0.163631	0.00484828	0.888277	2.40644e-12	-0.725295	1.21977e-06	120.795	2.27152e-22
	kat6b	trps1	srgn	0.0363199	2.26374e-13	-0.771717	0.00128624	0.836381	7.29431e-10	0.37748	0.027744	120.792	2.2747e-22
	pou5f1	klf10	col4a2	0.0783377	4.3462e-09	0.830962	0.000117442	0.896676	7.33492e-13	0.410764	0.0158155	120.783	2.28522e-22
	ftsj3	e2f6	col4a2	0.186015	3.66406e-08	-0.84569	1.90383e-05	0.809432	6.80423e-09	-0.724564	1.26528e-06	120.754	2.31618e-22
	hells	mixl1	igf2	0.241378	6.27857e-10	1.00136	2.00245e-06	0.860204	7.04465e-11	-0.316508	0.068195	120.743	2.32879e-22
	kansl2	myb	nr0b1	0.0385605	4.52748e-08	-1.41698	1.93861e-12	0.760915	1.75558e-07	0.151165	0.393445	120.735	2.33705e-22
	dppa2	satb1	dab2	0.078548	1.77915e-09	1.04844	2.56461e-06	0.876224	1.13321e-11	-0.273667	0.117321	120.734	2.33842e-22
	smarca5	zscan21	srgn	0.0312451	1.54071e-08	0.773915	0.000289062	0.785723	3.69593e-08	0.785723	3.69593e-08	120.728	2.34479e-22
	mcm2	smad1	spink3	0.148073	1.07532e-07	-1.26945	2.95926e-11	0.701949	3.72508e-06	-0.563914	0.000514204	120.725	2.34907e-22
	dpy30	zic2	app	0.107101	2.62539e-08	0.816403	0.000574902	0.794603	2.0121e-08	0.794603	2.0121e-08	120.72	2.3547e-22
	usp7	foxh1	dab2	0.260926	1.00782e-09	0.800074	0.000117887	0.900981	3.83246e-13	-0.26205	0.134354	120.717	2.35723e-22
	sp2	klf9	nr0b1	0.0483227	2.76614e-07	-0.204594	0.128632	0.709005	2.68851e-06	0.91189	6.41686e-14	120.71	2.36489e-22
	loxl2	zfp948	rbp4	0.0552594	5.82874e-08	1.14451	2.95266e-07	-0.73909	5.97342e-07	-0.73909	5.97342e-07	120.71	2.36581e-22
	nasp	trps1	klf2	0.0964819	2.11626e-09	1.27618	8.63116e-11	0.725333	1.21745e-06	0.37748	0.027744	120.7	2.37631e-22
	pou5f1	myb	krt18	0.0469027	1.59266e-07	0.982706	1.34362e-07	0.896676	7.33492e-13	0.151165	0.393445	120.698	2.37851e-22
	trmt10b	zscan21	srgn	0.0312451	1.54071e-08	0.97614	1.47851e-05	0.761967	1.64965e-07	0.761967	1.64965e-07	120.691	2.38713e-22
	dpy30	nr1d1	dab2	0.0517217	3.39173e-13	0.927697	6.62812e-06	0.794603	2.0121e-08	0.260297	0.137075	120.69	2.38758e-22
	dppa2	rela	ctsh	0.113385	8.07767e-08	-0.960934	3.62037e-05	0.876224	1.13321e-11	-0.597956	0.000187974	120.681	2.39821e-22
	prmt3	klf5	car4	0.0326139	1.76624e-07	-0.52006	0.000173923	0.782332	4.62754e-08	0.815098	4.38501e-09	120.68	2.3997e-22
	mbd3	klf5	car4	0.0326139	1.76624e-07	-0.865666	2.62872e-09	0.492647	0.00307704	0.815098	4.38501e-09	120.67	2.41112e-22
	gnas	foxm1	fam134b	0.197364	3.28973e-07	-1.26533	1.66076e-09	-0.87163	1.96167e-11	-0.0967735	0.586128	120.664	2.4174e-22
	usp7	junb	sepp1	0.0427462	4.40598e-07	-1.12462	2.66372e-07	0.900981	3.83246e-13	-0.258631	0.139698	120.664	2.418e-22
	hells	nr1d2	nr0b1	0.14954	1.88302e-08	-0.694611	0.00128856	0.860204	7.04465e-11	0.702195	3.68349e-06	120.66	2.42265e-22
	ube2a	cdc5l	morc1	0.0597316	6.01341e-08	-0.265218	0.0234058	0.772956	8.44338e-08	0.862837	5.30067e-11	120.659	2.4238e-22
	nasp	zscan26	srgn	0.117415	1.0511e-09	-1.0394	4.0468e-06	0.725333	1.21745e-06	0.725333	1.21745e-06	120.657	2.42573e-22
	nasp	zscan26	srgn	0.117415	1.0511e-09	-1.0394	4.0468e-06	0.725333	1.21745e-06	0.725333	1.21745e-06	120.657	2.42573e-22
	gnas	nfe2l2	nr0b1	0.0235668	1.38108e-07	1.22093	2.08068e-08	-0.87163	1.96167e-11	0.27732	0.112313	120.649	2.43544e-22
	nfyc	id3	dab2	0.36069	2.28997e-07	-1.43075	1.7404e-13	0.454463	0.00693159	-0.658549	2.29562e-05	120.645	2.43935e-22
	dpy30	zscan12	col4a2	0.0233865	3.12831e-09	-0.661544	0.0050302	0.794603	2.0121e-08	0.794603	2.0121e-08	120.636	2.44995e-22
	kat6b	pitx1	igf2	0.179666	3.81123e-08	-0.94391	1.44009e-06	0.836381	7.29431e-10	-0.603231	0.00015919	120.635	2.45082e-22
	ftsj3	zfp954	spink3	0.0798132	3.7563e-08	0.700617	0.00368267	0.809432	6.80423e-09	0.809432	6.80423e-09	120.626	2.46226e-22
	eed	dbp	ctsh	0.0267307	2.13858e-10	1.04441	2.68724e-06	0.875855	1.18515e-11	0.0128031	0.94271	120.621	2.4682e-22
	ash2l	sall2	h19	0.0628219	1.13061e-11	0.934128	2.65042e-06	0.808834	7.12085e-09	-0.372218	0.030176	120.615	2.4749e-22
	chd8	esrrb	zfp42	0.124986	5.07908e-08	-0.124097	0.0024296	0.405107	0.0174678	0.927778	2.99314e-15	120.611	2.47959e-22
	ubr5	irf1	h19	0.237453	5.74613e-11	0.879836	0.00016075	0.890407	1.79678e-12	-0.152361	0.389668	120.606	2.4852e-22
	msh6	zfp90	zfp42	0.0393064	1.5767e-07	0.910815	4.91053e-05	0.91219	6.08898e-14	-0.418525	0.0137633	120.6	2.49299e-22
	pou5f1	hoxb6	dab2	0.0489317	1.05565e-09	0.968407	3.16444e-05	0.896676	7.33492e-13	-0.196493	0.265371	120.595	2.49801e-22
	usp7	zfp568	ctsh	0.0669285	3.94517e-08	-0.974027	1.25624e-05	0.900981	3.83246e-13	0.364164	0.0342333	120.595	2.49802e-22
	thumpd3	zfp954	igf2	0.066476	2.40777e-08	0.694196	0.00350669	0.806046	8.78644e-09	0.806046	8.78644e-09	120.59	2.5039e-22
	pou5f1	prdm5	col4a2	0.0485445	8.225e-08	0.889477	0.000119485	0.896676	7.33492e-13	0.542743	0.00091195	120.573	2.52415e-22
	loxl2	ubp1	dab2	0.106756	1.57444e-11	1.23345	6.75407e-09	-0.73909	5.97342e-07	0.28366	0.104006	120.563	2.53611e-22
	kat2b	otx2	nr0b1	0.0913198	3.39672e-08	-1.17057	1.27479e-07	0.889863	1.93727e-12	-0.0478544	0.78812	120.562	2.5378e-22
	rnmt	foxm1	dab2	0.119117	1.37937e-11	1.10163	1.05025e-07	0.807643	7.7932e-09	-0.0967735	0.586128	120.56	2.54005e-22
	rnmt	cdx4	igf2	0.220577	6.39377e-13	1.08743	1.53422e-06	0.807643	7.7932e-09	0.0270135	0.879463	120.528	2.57869e-22
	taf7	zscan21	srgn	0.0312451	1.54071e-08	0.796202	0.000728735	0.791775	2.44967e-08	0.791775	2.44967e-08	120.524	2.58395e-22
	jarid2	kdm5c	polr2a	0.0649314	1.01425e-10	-0.528472	0.000638159	0.888277	2.40644e-12	0.347933	0.0437593	120.501	2.61245e-22
	mtf2	kat7	zfp42	0.115837	1.71397e-09	-0.597336	0.000587146	0.818952	3.22457e-09	0.714097	2.11216e-06	120.49	2.62639e-22
	etf1	klf9	nr0b1	0.0483227	2.76614e-07	-0.171188	0.193758	0.715145	2.00861e-06	0.91189	6.41686e-14	120.474	2.64603e-22
	nsun2	zfp948	p4ha1	0.0580216	2.9392e-07	-0.782015	0.00111586	0.814479	4.60412e-09	0.814479	4.60412e-09	120.461	2.6622e-22
	mcm2	tcf12	col4a2	0.647045	5.05078e-08	-0.893141	6.45403e-06	0.701949	3.72508e-06	-0.811623	5.75103e-09	120.453	2.67352e-22
	mcm2	zic2	rpl39l	0.015607	2.11592e-10	-0.977784	2.37939e-06	0.701949	3.72508e-06	0.701949	3.72508e-06	120.452	2.6745e-22
	smarca5	eomes	dab2	0.0495498	4.51387e-07	1.31282	3.22774e-10	0.785723	3.69593e-08	-0.528904	0.00130018	120.447	2.68e-22
	pou5f1	id1	ctsh	0.143812	2.13681e-07	-0.882728	8.99204e-05	0.896676	7.33492e-13	-0.565077	0.000497717	120.444	2.68485e-22
	gart	cdip1	h19	0.134379	3.81028e-07	-0.864437	0.000100882	0.834959	8.28743e-10	-0.756968	2.21136e-07	120.435	2.69575e-22
	egr1	klf2	esrrb	0.0434744	2.67653e-08	0.179989	3.62084e-08	-0.0152084	0.93197	0.879236	7.81476e-12	120.431	2.70075e-22
	sin3a	zfp422	marcks	0.136929	4.72706e-07	-0.726914	1.45766e-08	0.784814	3.92715e-08	-0.655195	2.61046e-05	120.43	2.70278e-22
	pml	nr1d1	dab2	0.0517217	3.39173e-13	0.91829	4.92289e-05	0.819482	3.08952e-09	0.260297	0.137075	120.428	2.70544e-22
	gart	klf7	morc1	0.127895	2.20815e-08	-0.827386	3.3786e-07	0.834959	8.28743e-10	-0.533873	0.00114671	120.422	2.71226e-22
	1700071k01rik	ubp1	srgn	0.107159	3.59669e-08	-1.25356	1.07447e-10	0.796469	1.76413e-08	0.28366	0.104006	120.422	2.71255e-22
	dpy30	zscan26	col4a2	0.165549	4.45886e-08	-0.83113	0.000394568	0.794603	2.0121e-08	0.794603	2.0121e-08	120.413	2.72418e-22
	dpy30	zscan26	col4a2	0.165549	4.45886e-08	-0.83113	0.000394568	0.794603	2.0121e-08	0.794603	2.0121e-08	120.413	2.72418e-22
	apbb1	zic5	h19	0.343161	8.26537e-09	-0.621017	0.000828301	-0.787729	3.22971e-08	-0.787729	3.22971e-08	120.408	2.73096e-22
	ubr5	peg3	igf2	0.0410203	4.13452e-07	-0.207057	0.00788277	0.890407	1.79678e-12	-0.725295	1.21977e-06	120.407	2.73155e-22
	msh6	nr1d1	mt2	0.0138987	5.42102e-10	-0.604064	0.00158298	0.91219	6.08898e-14	0.260297	0.137075	120.402	2.73862e-22
	kat6b	sox4	srgn	0.274031	2.46522e-07	0.892604	0.000137894	0.836381	7.29431e-10	-0.752061	2.92885e-07	120.374	2.775e-22
	ubr5	six4	app	0.308872	2.97121e-07	0.915664	1.06002e-06	0.890407	1.79678e-12	0.422263	0.0128578	120.37	2.78001e-22
	prmt5	zfp948	podxl	0.0471228	2.16066e-07	-0.939898	2.68357e-05	0.786356	3.54265e-08	0.786356	3.54265e-08	120.37	2.78031e-22
	ruvbl1	peg3	igf2	0.0410203	4.13452e-07	-0.690516	7.08653e-09	0.714825	2.03968e-06	-0.725295	1.21977e-06	120.367	2.78483e-22
	msh6	nfxl1	cubn	0.0692127	1.70933e-07	0.834271	2.10047e-05	0.91219	6.08898e-14	-0.365834	0.0333578	120.366	2.78597e-22
	kat6b	sall2	cubn	0.147092	2.26458e-08	1.20764	1.46623e-08	0.836381	7.29431e-10	-0.372218	0.030176	120.361	2.79177e-22
	rnmt	tcf12	h19	0.0108016	2.39434e-07	-0.646352	0.000682921	0.807643	7.7932e-09	-0.811623	5.75103e-09	120.356	2.79901e-22
	pou5f1	foxj1	msh6	0.143195	2.40709e-07	-1.10526	5.2838e-07	0.896676	7.33492e-13	-0.305704	0.0787074	120.352	2.80412e-22
	atf7ip	zic5	app	0.101034	4.99239e-07	1.10252	8.88714e-07	0.766098	1.28792e-07	0.766098	1.28792e-07	120.348	2.81027e-22
	smarca5	zic5	app	0.101034	4.99239e-07	1.00853	1.08736e-05	0.785723	3.69593e-08	0.785723	3.69593e-08	120.332	2.83052e-22
	jarid2	nr1d2	igf2	0.0854203	2.72881e-07	0.695633	0.00306583	0.888277	2.40644e-12	0.702195	3.68349e-06	120.332	2.83067e-22
	jarid2	arid2	h19	0.0278353	8.65005e-11	0.734599	3.90896e-05	0.888277	2.40644e-12	0.0192192	0.914088	120.326	2.83867e-22
	pou5f1	nfe2l2	nr0b1	0.0235668	1.38108e-07	-1.11787	6.54024e-07	0.896676	7.33492e-13	0.27732	0.112313	120.326	2.83988e-22
	kansl2	sox4	spink3	0.208135	1.06676e-07	-0.91212	1.36272e-06	0.760915	1.75558e-07	-0.752061	2.92885e-07	120.317	2.85206e-22
	eed	zfp568	ctsh	0.0669285	3.94517e-08	-1.1079	4.69395e-07	0.875855	1.18515e-11	0.364164	0.0342333	120.306	2.86604e-22
	kpna2	eomes	h19	0.101243	1.71272e-07	0.902945	8.13869e-09	0.815778	4.15569e-09	-0.528904	0.00130018	120.301	2.87271e-22
	usp7	myb	krt18	0.0469027	1.59266e-07	0.901696	3.13795e-07	0.900981	3.83246e-13	0.151165	0.393445	120.3	2.87425e-22
	pole4	zkscan3	ctsh	0.0918359	8.76488e-08	-0.583584	0.0158968	0.822932	2.32966e-09	0.822932	2.32966e-09	120.293	2.88376e-22
	shmt2	otx2	nr0b1	0.0913198	3.39672e-08	-1.41038	3.78968e-14	0.686197	7.46765e-06	-0.0478544	0.78812	120.29	2.88881e-22
	jarid2	cdip1	h19	0.134379	3.81028e-07	-0.473108	0.0374106	0.888277	2.40644e-12	-0.756968	2.21136e-07	120.287	2.89227e-22
	kansl2	zfy1	ttr	0.120783	4.96705e-10	0.786739	0.000497477	0.760915	1.75558e-07	0.760915	1.75558e-07	120.279	2.90323e-22
	prmt3	zfp948	plod2	0.0725048	3.882e-09	-0.795354	0.000919219	0.782332	4.62754e-08	0.782332	4.62754e-08	120.272	2.91254e-22
	mcm2	dbp	lgmn	0.207069	9.79596e-10	1.42165	2.2216e-12	0.701949	3.72508e-06	0.0128031	0.94271	120.272	2.91286e-22
	pou5f1	hbp1	p4ha1	0.0170778	8.79742e-08	0.627651	2.57862e-07	0.896676	7.33492e-13	-0.131261	0.459324	120.272	2.91306e-22
	wbscr22	tcf12	col4a2	0.647045	5.05078e-08	-1.12715	1.69968e-08	0.521837	0.00154945	-0.811623	5.75103e-09	120.27	2.91557e-22
	hells	sox4	car4	0.0630285	3.74057e-07	0.584021	0.000993351	0.860204	7.04465e-11	-0.752061	2.92885e-07	120.266	2.92161e-22
	wbscr27	zfp568	fam134b	0.202547	1.89223e-07	1.55849	2.09872e-16	-0.46451	0.00564714	0.364164	0.0342333	120.263	2.92552e-22
	lrwd1	sox4	rpl39l	0.0457787	1.67848e-07	0.571173	2.29764e-06	0.776379	6.80168e-08	-0.752061	2.92885e-07	120.262	2.92748e-22
	h1f0	nr1d2	nr0b1	0.14954	1.88302e-08	0.867831	6.91353e-07	-0.762406	1.60717e-07	0.702195	3.68349e-06	120.255	2.93623e-22
	taf5l	sall2	h19	0.0628219	1.13061e-11	0.85998	0.000241093	0.857479	9.39949e-11	-0.372218	0.030176	120.249	2.94516e-22
	kat6b	kat7	zfp42	0.115837	1.71397e-09	-0.542815	0.0029381	0.836381	7.29431e-10	0.714097	2.11216e-06	120.242	2.95498e-22
	eed	tcf23	dlk1	0.0849907	7.73981e-08	1.20703	1.20187e-08	0.875855	1.18515e-11	0.0664896	0.708694	120.228	2.97468e-22
	prmt3	cdip1	h19	0.134379	3.81028e-07	-1.03748	2.01215e-06	0.782332	4.62754e-08	-0.756968	2.21136e-07	120.22	2.9865e-22
	ftsj3	foxm1	dab2	0.119117	1.37937e-11	1.11765	1.43448e-07	0.809432	6.80423e-09	-0.0967735	0.586128	120.208	3.00302e-22
	msh6	rhox9	rhox6	0.0314578	1.11706e-07	-0.235731	3.92257e-05	0.91219	6.08898e-14	-0.373304	0.0296604	120.202	3.01105e-22
[truncated: 82,186 more rows]
