# Supplementary material for: A systematic method to identify modulation of transcriptional regulation via chromatin activity reveals regulatory network during mESC differentiation
Source: Sci Rep. 2016 Mar 7;6:22656. doi: 10.1038/srep22656 (PMC4780077; doi:10.1038/srep22656)
Supplement: Supplementary Dataset 4 [file srep22656-s5.xlsx]

## Sheet: Supplementary Table S4
	Supplementary Table S4: CR-CR network
	CR1	CR2
	Apex1	Actb
	Arid1a	Actb
	Arid1a	Apex1
	Arid5a	Apobec1
	Arrb1	Arid2
	Asz1	Apex1
	Atad2b	Asxl1
	Atm	Arid2
	Atxn7	Actb
	Atxn7	Apbb1
	Atxn7	Arid1a
	Atxn7	Arid2
	Atxn7l3	Apex1
	Atxn7l3	Arid1a
	Atxn7l3	Atm
	Bptf	Actl6a
	Brd1	Apbb1
	Brd1	Apbb2
	Brd1	Atm
	Brd4	Arid1a
	Brd4	Brca1
	Brd7	Ankrd1
	Brd8	Actb
	Brd8	Arid1a
	Brd8	Ash2l
	Brd8	Atxn7
	Carm1	Apbb1
	Carm1	Arid2
	Cbx2	Carm1
	Cbx4	Alkbh5
	Cbx5	Actb
	Cbx5	Carm1
	Cbx5	Cbx2
	Cbx7	Apex1
	Cdc73	Brca1
	Cdk1	Actb
	Cdk1	Brd8
	Cdk9	Actb
	Chd1	Cbx2
	Chd4	Ankrd1
	Chd7	Carm1
	Chd7	Cbx5
	Chd8	Actb
	Comt	Alkbh5
	Comt	Brd8
	Comtd1	2410016o06rik
	Comtd1	Brd3
	Coprs	Chd4
	Ctbp1	Actb
	Ctbp1	Arid2
	Ctbp1	Cbx2
	Ctbp1	Chd7
	Ctcf	Ankra2
	Ctcf	Apex1
	Ctcf	Asxl1
	Cxxc1	Ankra2
	Cxxc1	Arid1a
	Cxxc1	Atxn7l3
	Cxxc1	Ctcf
	Cyp51	Apex1
	Cyp51	Carm1
	Dnmt1	Ash2l
	Dnmt1	Cited2
	Dnmt3a	Apex1
	Dnmt3a	Cbx7
	Dnmt3a	Cyp51
	Dnmt3b	Arid2
	Dnmt3b	Dnmt3a
	Dppa2	Dnmt3l
	Dppa3	Cbx7
	Dppa3	Dnmt3b
	Dpy30	Dnmt3b
	Dr1	Atf2
	Dr1	Ccnb1
	Ece2	Dpy30
	Eed	Dr1
	Ehmt2	Cdk9
	Eid1	Actb
	Eid1	Egr1
	Elk4	Chd1
	Elk4	Chd8
	Elp4	Apex1
	Elp4	Dnmt3a
	Elp4	Dnmt3b
	Emg1	Apex1
	Emg1	Eed
	Eny2	Cdc73
	Eny2	Cdyl
	Ep400	Brd1
	Epas1	Apex1
	Epas1	Cdk9
	Epas1	Dnmt3l
	Epc1	Brd7
	Epc1	Ccnb1
	Epc1	Dr1
	Exosc10	Chd4
	Exosc10	Coprs
	Exosc10	Emg1
	Exosc10	Epas1
	Exosc4	Apex1
	Exosc4	Cdk9
	Exosc4	Eed
	Exosc4	Epas1
	Eya2	Cbx7
	Eya3	Eid1
	Eya3	Elk4
	Ezh1	Alkbh5
	Ezh1	As3mt
	Ezh1	Brd1
	Fam103a1	Atf2
	Fam103a1	Dppa2
	Fbl	Chd4
	Fbl	Coprs
	Fbl	Exosc10
	Fto	Asxl1
	Fto	Brca1
	Fto	Chd4
	Fto	Coprs
	Fto	Exosc10
	Ftsj3	Bptf
	Gata2	Cited2
	Gatad2b	Actb
	Gatad2b	Apbb1
	Gatad2b	Apobec1
	Gatad2b	Chd1
	Gatad2b	Chd8
	Gfi1b	Arid5a
	Gfi1b	Elk4
	Gfi1b	Eya3
	Gli3	2410016o06rik
	Gli3	Apobec1
	Glyr1	Cyp51
	Gmnn	Cbx2
	Gmnn	Fam103a1
	Gnmt	Brd3
	Gnmt	Comt
	Gsk3a	Asz1
	H2afy	Cited2
	Hat1	Dnmt1
	Hcfc1	Asxl1
	Hcfc1	Egr1
	Hdac1	Cbx7
	Hdac1	Ece2
	Hdac11	Actb
	Hdac11	Apex1
	Hdac11	Apobec1
	Hdac11	Atxn7
	Hdac11	Gatad2b
	Hdac2	Brd7
	Hdac2	Flcn
	Hdac3	Actb
	Hdac3	Brd8
	Hdac3	Cdk1
	Hdac3	Eya3
	Hdac3	Hdac1
	Hdac5	Actb
	Hdac5	Apbb1
	Hdac5	Arrb1
	Hdac5	Brd8
	Hdac5	Cbx5
	Hdac6	Baz2a
	Hdac6	Ezh1
	Hdac7	Brd8
	Hdac7	Gata2
	Hdac7	Hdac11
	Hdac7	Hdac5
	Hells	Actl6a
	Hells	Eed
	Hells	Ezh2
	Hes1	Comt
	Hes1	Gnmt
	Hic1	Apobec1
	Hic1	Gatad2b
	Hic1	Hdac11
	Hif1a	Cdc73
	Hif1a	Cyp51
	Hif1a	Dnmt3b
	Hint1	Actb
	Hint1	Brd8
	Hint1	Hdac5
	Hlcs	Arid5a
	Hnmt	Cdyl
	Hnmt	Eny2
	Hnmt	Hdac6
	Hopx	Comt
	Hopx	Hdac7
	Hr	Brca2
	Hr	Comt
	Hr	Hdac6
	Hr	Hopx
	Huwe1	Brd4
	Huwe1	Chd4
	Huwe1	Coprs
	Huwe1	Exosc10
	Huwe1	Fto
	Ing1	Actb
	Ing1	Cdk1
	Ing1	Glyr1
	Ing1	Hdac3
	Ing2	Cbx4
	Ing2	Gatad2a
	Ing3	Dr1
	Ing3	Eed
	Ing3	Eny2
	Ing3	Exosc4
	Ing4	Cdc73
	Ing4	Eny2
	Jak2	Gnmt
	Jarid2	Brd4
	Jarid2	Ccnb1
	Jarid2	Dnmt1
	Jarid2	Dppa2
	Jmjd6	Cbx2
	Jmjd6	Chd1
	Jmjd6	Hint1
	Kansl1	Actb
	Kansl1	Alkbh5
	Kansl1	Apobec1
	Kansl1	Gatad2b
	Kansl1	Hdac11
	Kansl1	Hic1
	Kansl1	Hopx
	Kansl2	Apex1
	Kansl2	Dnmt3a
	Kansl2	Emg1
	Kansl2	Jarid2
	Kat2a	Asxl1
	Kat2a	Brd8
	Kat2a	Ctcf
	Kat2a	Ece2
	Kat2a	Hdac1
	Kdm1a	Comtd1
	Kdm2b	Apbb2
	Kdm2b	Asxl1
	Kdm2b	Cbx2
	Kdm2b	Cxxc1
	Kdm2b	Jak2
	Kdm3a	Dppa2
	Kdm3a	Eed
	Kdm3b	Kat6a
	Kdm4b	Elk4
	Kdm4b	Hlcs
	Kdm4c	Ash2l
	Kdm4c	Dnmt3a
	Kdm4c	Hcfc1
	Kdm5b	Cbx5
	Kdm5b	Hr
	Kdm5c	Ankrd1
	Kdm5c	Chd4
	Kdm5c	Coprs
	Kdm5c	Exosc10
	Kdm5c	Fbl
	Kdm5c	Fto
	Kdm5c	Huwe1
	Kdm5d	Baz2a
	Kdm5d	Brd3
	Kdm5d	Comt
	Kdm5d	Gnmt
	Kmt2a	Chd1
	Kmt2a	Eya3
	Kmt2c	Actb
	Kmt2d	Hic1
	Kmt2e	Apbb1
	Kmt2e	Eid1
	Kmt2e	Gatad2b
	Kmt2e	Hdac11
	Kmt2e	Hdac5
	Kpna2	Ccnb1
	Ldb1	Crebbp
	Ldb1	Eid1
	Lef1	Ankrd1
	Lef1	Arid2
	Lef1	Carm1
	Lef1	Cbx2
	Lef1	Cited2
	Lef1	Dnmt3b
	Lef1	Hic1
	Lef1	Hlcs
	Lif	Actb
	Lif	Apex1
	Lif	Bap1
	Lif	Cited2
	Lif	Epas1
	Lif	Exosc4
	Lif	Gata2
	Lif	H2afy
	Loxl2	Alkbh5
	Loxl2	Ankrd1
	Loxl2	Cited2
	Loxl2	Eid1
	Loxl2	H2afy
	Loxl2	Hes1
	Lrwd1	Actl6a
	Lrwd1	Bptf
	Lrwd1	H2afy
	Lsm1	Jarid2
	Lsm1	Kansl2
	Mapk3	Ash2l
	Mapk3	H2afy
	Mapk3	Kdm5b
	Mbd3	Exosc4
	Mbd3	Ing3
	Mbd3	Jmjd6
	Mbip	Actb
	Mbip	Dpy30
	Mcrs1	Atxn7l3
	Mcrs1	Eya3
	Mcrs1	Jak2
	Mecom	Ash2l
	Mecom	Chd8
	Mecom	Egr1
	Mecom	Kmt2a
	Mecp2	Gnmt
	Mecp2	Hdac7
	Mecp2	Hes1
	Mecp2	Jak2
	Med24	Actb
	Med24	Arid1a
	Med24	Brd4
	Med24	Brd8
	Med24	Carm1
	Med24	Cbx5
	Med24	Dpy30
	Med24	Hdac5
	Med24	Jarid2
	Mef2a	Eid1
	Mef2a	Kat7
	Mef2b	Bptf
	Mef2b	Eya3
	Mef2c	Eny2
	Mef2c	Gatad2a
	Mef2c	Ing2
	Mef2c	Ldb1
	Mef2d	Eya2
	Mef2d	Gatad2b
	Mef2d	Hdac11
	Mef2d	Kansl1
	Mef2d	Kdm4b
	Men1	Brd3
	Mepce	Eya2
	Mepce	Hopx
	Mepce	Kmt2d
	Mettl1	Cbx4
	Mettl1	Exosc4
	Mettl1	Eya3
	Mettl13	Kat6a
	Mettl13	Kdm3b
	Mettl17	Lef1
	Mettl20	Alkbh5
	Mettl20	Ash2l
	Mettl20	Kdm4b
	Mettl20	Mapk3
	Mettl20	Mcrs1
	Mettl21a	Eya2
	Mettl21a	Hic1
	Mettl21a	Kmt2d
	Mettl21a	Lif
	Mettl21a	Mepce
	Mettl22	Ankra2
	Mettl22	Ep400
	Mettl22	Hdac6
	Mettl22	Hopx
	Mettl3	Cbx7
	Mettl3	Dnmt3l
	Mettl3	Egr1
	Mettl3	Fbl
	Mettl3	Hdac1
	Mettl3	Hif1a
	Mettl3	Hopx
	Mettl5	Brca2
	Mettl5	Brd4
	Mettl5	Ccnb1
	Mettl5	Dppa3
	Mettl5	Epc1
	Mettl5	Gmnn
	Mettl5	Hdac1
	Mettl5	Huwe1
	Mettl6	Atxn7l3
	Mettl6	Brd7
	Mettl6	Cxxc1
	Mettl6	Epc1
	Mettl6	Exosc10
	Mettl6	Hdac2
	Mettl6	Hdac6
	Mettl7b	As3mt
	Mettl7b	Gatad2b
	Mettl7b	Kpna2
	Mettl8	Bptf
	Mettl8	Dnmt3a
	Mettl8	Dppa2
	Mettl8	Kat2b
	Mettl8	Kdm3a
	Mgea5	Ankrd1
	Mgea5	Atad2b
	Mgea5	Loxl2
	Mgmt	Actb
	Mgmt	Brd4
	Mgmt	Dppa3
	Mgmt	Kdm3b
	Mphosph8	Actb
	Mphosph8	Actl6a
	Mphosph8	Chd4
	Mphosph8	Lrwd1
	Mphosph8	Mettl20
	Mrm1	Cbx4
	Mrm1	Dppa2
	Mrm1	Kat7
	Mrm1	Mettl1
	Msh6	Ash2l
	Msh6	Dnmt1
	Msh6	Hat1
	Msh6	Kat6b
	Msl1	Actb
	Msl1	Apobec1
	Msl1	Ctcf
	Msl1	Hint1
	Msl1	Kansl1
	Msl1	Kmt2c
	Msl1	Mef2a
	Msl2	Atf2
	Msl2	Mef2a
	Mta1	Flcn
	Mta1	Hdac5
	Mta2	Ash2l
	Mta2	Chd8
	Mta2	Egr1
	Mta2	Kmt2a
	Mta2	Mecom
	Mtf1	H2afy
	Mtf1	Hopx
	Mtf1	Mecp2
	Mtf2	Gli3
	Mtf2	Hr
	Mtf2	Mettl22
	Myocd	Brca2
	Myocd	Comtd1
	Myocd	Fbl
	Myocd	Fto
	Myocd	Hlcs
	Myocd	Kdm3b
	N6amt2	Apobec1
	N6amt2	Arid5a
	N6amt2	Gfi1b
	N6amt2	Mbip
	Ncoa1	Atxn7l3
	Ncoa1	Gatad2a
	Ncoa1	Jak2
	Ncoa1	Mcrs1
	Ncoa2	Hdac11
	Ncoa2	N6amt2
	Ncoa3	As3mt
	Ncoa3	Dnmt1
	Ncoa3	Kdm5c
	Ncoa3	Mettl7b
	Ncor1	Actb
	Ncor1	Carm1
	Ncor1	Cbx2
	Ncor1	Cited2
	Ncor1	Eid1
	Ncor1	Ep400
	Ncor1	Glyr1
	Ncor1	H2afy
	Ncor1	Ing1
	Ncor2	Actb
	Ncor2	Apobec1
	Ncor2	Gatad2b
	Ncor2	Kansl1
	Ncor2	Kat7
	Ncor2	Mef2d
	Ncor2	Msl1
	Ncor2	Msl2
	Ncor2	Mta1
	Ncor2	N6amt2
	Nkx3-1	Cbx7
	Nkx3-1	Ece2
	Nkx3-1	Hdac11
	Nkx3-1	Hlcs
	Nkx3-1	Kmt2d
	Nkx3-1	Myocd
	Noc2l	Apex1
	Noc2l	Cyp51
	Noc2l	Dnmt3b
	Noc2l	Dnmt3l
	Noc2l	Dppa3
	Noc2l	Dpy30
	Noc2l	Epas1
	Noc2l	Exosc4
	Nop2	Cbx7
	Nop2	Ccnb1
	Nop2	Dr1
	Nop2	Eed
	Nop2	Emg1
	Nop2	Kansl2
	Nop2	Lsm1
	Nop2	Mettl1
	Nop2	Mettl3
	Nop2	Mgmt
	Nos1	Arid5a
	Nos1	Eya3
	Nos1	Gfi1b
	Nos1	Hdac7
	Nos1	Kmt2d
	Nos1	Mef2b
	Nos1	Mepce
	Nrip1	Atxn7
	Nrip1	Hdac11
	Nrip1	Hdac7
	Nrip1	Hopx
	Nrip1	Kdm2b
	Nrip1	Kmt2a
	Nrip1	Nkx3-1
	Nsun2	Cdk9
	Nsun2	Dpy30
	Nsun2	Ece2
	Nsun2	Noc2l
	Nsun2	Nop2
	Nsun4	Foxp3
	Nsun5	Apex1
	Nsun5	Asz1
	Nsun5	Gsk3a
	Nsun5	Mbip
	Nsun5	Mef2b
	Nsun5	Mettl1
	Nsun5	N6amt2
	Nudt21	Fbl
	Nudt21	Mettl3
	Ogt	Hif1a
	Ogt	Kansl1
	Ogt	Ncor2
	Pagr1a	Atad2b
	Pagr1a	Cdk1
	Pagr1a	Hint1
	Papd4	Apbb2
	Papd4	Cxxc1
	Papd4	Jak2
	Papd4	Kdm2b
	Papd4	Myb
	Pax7	Dnmt3l
	Pax7	H2afy
	Pax7	Hdac11
	Pax7	Hdac7
	Pax7	Kdm3a
	Pax7	Kmt2d
	Pax7	Mepce
	Pax7	Mtf2
	Pax7	Nos1
	Paxbp1	Brd7
	Paxbp1	Epc1
	Paxbp1	Exosc4
	Paxbp1	Hdac2
	Paxbp1	Mettl6
	Pbrm1	Cdk9
	Pbrm1	Ctbp1
	Pbrm1	Flcn
	Pcgf1	Alkbh5
	Pcgf1	Baz2a
	Pcgf1	Hdac6
	Pcgf1	Hopx
	Pcgf1	Kdm3b
	Pcgf1	Kmt2d
	Pcgf1	Mettl20
	Pcgf2	Dnmt3b
	Pcgf2	Dppa2
	Pcgf2	Dppa3
	Pcgf2	Hat1
	Pcgf2	Mbd3
	Pcmt1	Jmjd6
	Pcmt1	Mphosph8
	Pcmt1	Mta1
	Pcmtd1	Ankrd1
	Pcmtd1	Asxl1
	Pcmtd1	Ezh1
	Pcmtd1	Kat7
	Pcmtd1	Msl2
	Phf19	Gfi1b
	Phf19	Hdac5
	Phf19	Hdac7
	Phf19	Kat2a
	Phf19	Kmt2e
	Phf19	Mepce
	Phf19	Mtf1
	Phf2	Kdm5d
	Phf2	Kmt2c
	Phf2	Ncoa2
	Phf20	Ankra2
	Phf21a	Ezh2
	Phf21a	Mapk3
	Pik3ca	Cbx2
	Pik3ca	Cdyl
	Pik3ca	Hopx
	Pim3	Ep400
	Pim3	H2afy
	Pkn1	Kat6b
	Pml	Ankra2
	Pml	Hcfc1
	Pml	Msl1
	Pml	Pcmtd1
	Pnmt	Chd7
	Pnmt	Kmt2e
	Pnmt	Phf2
	Pole3	Ctbp1
	Pole3	Eya3
	Pole4	2410016o06rik
	Pole4	Ing3
	Pole4	Nsun4
	Por	Alkbh5
	Por	Ankrd1
	Por	Cbx4
	Por	Cdk9
	Por	Chd8
	Por	Egr1
	Por	Ehmt2
	Por	Gata2
	Por	Gatad2b
	Por	Ing2
	Por	Kdm5c
	Pou5f1	Ccnb1
	Pou5f1	Dnmt3l
	Pou5f1	Dppa2
	Pou5f1	Jarid2
	Prdm1	Kansl1
	Prdm1	Pax7
	Prdm5	Mapk3
	Prdm5	Mettl22
	Prdm5	Pim3
	Prkca	Ankra2
	Prkca	Eya2
	Prkca	Mef2d
	Prkca	Phf20
	Prkca	Pnmt
	Prmt1	Ctbp1
	Prmt1	Cyp51
	Prmt1	Dnmt3a
	Prmt1	Eed
	Prmt1	Ftsj3
	Prmt1	Glyr1
	Prmt1	Hells
	Prmt1	Paxbp1
	Prmt2	Atad2b
	Prmt2	Foxp3
	Prmt2	Nsun4
	Prmt3	Dnmt3b
	Prmt3	Exosc4
	Prmt3	Ing3
	Prmt3	Mbd3
	Prmt5	Cdk9
	Prmt5	Emg1
	Prmt5	Hint1
	Prmt5	Med24
	Prmt5	Nsun2
	Prmt6	Jarid2
	Prmt6	Kansl2
	Prmt6	Lsm1
	Prmt6	Nop2
	Prmt7	Comtd1
	Prmt7	Dnmt1
	Prmt7	Dppa3
	Prmt7	Nsun2
	Prmt7	Prdm5
	Psme4	Atm
	Psme4	Atxn7l3
	Psme4	Hdac6
	Pygo2	Alkbh5
	Pygo2	Apbb1
	Pygo2	Bptf
	Pygo2	Cited2
	Pygo2	Hat1
	Pygo2	Hdac5
	Pygo2	Hdac6
	Pygo2	Men1
	Pygo2	Psme4
	Rab3d	Atad2b
	Rab3d	Chd8
	Rab3d	Hdac11
	Rab3d	Hopx
	Rab3d	Kat2a
	Rab3d	Kat7
	Rab3d	Kmt2d
	Rab3d	Mecom
	Rab3d	Mta2
	Rab3d	Ncoa2
	Rab3d	Nkx3-1
	Rab6a	Arid1a
	Rab6a	Chd4
	Rab6a	Coprs
	Rab6a	Exosc10
	Rab6a	Flcn
	Rab6a	Kdm5c
	Rab6a	Mgmt
	Rad9a	Hdac6
	Rad9a	Ing4
	Rad9a	Mecp2
	Rad9a	Mef2c
	Rad9a	Mepce
	Rad9a	Mtf1
	Rad9a	Pole3
	Rag2	Bap1
	Rag2	Mphosph8
	Rbbp4	Hint1
	Rbbp4	Hr
	Rbbp4	Mecom
	Rbbp4	Mta2
	Rbbp4	Pax7
	Rbbp7	Actb
	Rbbp7	Ankrd1
	Rbbp7	Cited2
	Rbbp7	Gata2
	Rbbp7	H2afy
	Rbbp7	Hint1
	Rbbp7	Loxl2
	Rbbp7	Ncoa3
	Rbbp7	Pim3
	Rbm14	Actb
	Rbm14	Arid1a
	Rbm14	Atxn7
	Rbm14	Brd8
	Rbm14	Chd1
	Rbm14	Jmjd6
	Rbm14	Lif
	Rbm14	Med24
	Rbm14	Rbbp4
	Rcor1	Alkbh5
	Rcor1	Cited2
	Rcor1	H2afy
	Rcor1	Loxl2
	Rcor1	Pim3
	Rere	Ankrd1
	Rere	Cited2
	Rere	Fto
	Rere	Huwe1
	Rere	Kat6b
	Rere	Loxl2
	Rere	Mef2a
	Rere	Msl2
	Rere	Pcmtd1
	Rere	Pim3
	Rere	Rcor1
	Rest	Bptf
	Rest	Ftsj3
	Rest	Kdm5b
	Rest	Mef2b
	Rest	Mgmt
	Rest	Nsun2
	Rest	Pou5f1
	Rest	Prmt5
	Rest	Prmt7
	Rfxank	Baz2a
	Rfxank	Brd3
	Rfxank	Comt
	Rfxank	Gnmt
	Rfxank	Kdm5d
	Rfxank	Phf2
	Ring1	Bap1
	Ring1	Brd3
	Ring1	Cdk1
	Ring1	Comt
	Ring1	Gnmt
	Ring1	Kdm5d
	Ring1	Mef2d
	Ring1	Rfxank
	Rnf2	Cdk9
	Rnf2	Flcn
	Rnf2	Hdac3
	Rnf2	Kdm3a
	Rnf2	Mbip
	Rnf2	Mcrs1
	Rnf2	Mgea5
	Rnf2	Rbbp7
	Rnf20	Ccnb1
	Rnf20	Dnmt3b
	Rnf20	Epc1
	Rnf20	Kdm1a
	Rnf20	Kdm3a
	Rnmt	Apex1
	Rnmt	Emg1
	Rnmt	Ftsj3
	Rnmt	Hif1a
	Rnmt	Mbip
	Rnmt	Mettl3
	Rnmt	Paxbp1
	Rnmt	Prmt5
	Rnmt	Prmt7
	Rnmtl1	Cbx7
	Rnmtl1	Cxxc1
	Rnmtl1	Exosc10
	Rnmtl1	Hdac3
	Rnmtl1	Jak2
	Rnmtl1	Kdm2b
	Rnmtl1	Mettl6
	Rnmtl1	Nkx3-1
	Rnmtl1	Papd4
	Rps6ka4	Foxp3
	Rps6ka4	N6amt2
	Rps6ka4	Phf20
	Rrp8	Apex1
	Rrp8	Dnmt3a
	Rrp8	Dnmt3b
	Rrp8	Dppa3
	Rrp8	Egr1
	Rrp8	Exosc4
	Rrp8	Rbm14
	Ruvbl1	Dnmt3b
	Ruvbl1	Ftsj3
	Ruvbl1	Jmjd6
	Ruvbl1	Kdm1a
	Ruvbl2	Ash2l
	Ruvbl2	Brd8
	Ruvbl2	Cdk9
	Ruvbl2	Hdac11
	Ruvbl2	Ing1
	Ruvbl2	Med24
	Ruvbl2	Nsun2
	Ruvbl2	Pou5f1
	Ruvbl2	Prmt5
	Sall1	Ankra2
	Sall1	Brca2
	Sall1	Hlcs
	Sall1	Hr
	Sall1	Kmt2d
	Sall1	Mef2b
	Sall1	Nkx3-1
	Sall1	Nos1
	Sall1	Rnmtl1
	Sap30	Ash2l
	Sap30	Brd7
	Sap30	Hdac2
	Sap30	Hes1
	Sap30	Msl2
	Sap30	Nudt21
	Satb2	Huwe1
	Setd1a	Bap1
	Setd1a	Chd1
	Setd1a	Kmt2c
	Setd1a	Pcmt1
	Setd1a	Rag2
	Setd1a	Rnf20
	Setd4	Kmt2d
	Setd4	Nkx3-1
	Setd4	Pax7
	Setd4	Rbbp4
	Setd4	Ring1
	Setd4	Rnf20
	Setd6	Ezh1
	Setd6	H2afy
	Setd6	Huwe1
	Setd6	Kat6b
	Setd6	Msh6
	Setd6	Myb
	Setd6	Pcmtd1
	Setd6	Pim3
	Setd6	Pkn1
	Setd6	Rcor1
	Setd6	Rere
	Setd8	Comtd1
	Setd8	Hopx
	Setd8	Mecp2
	Setd8	Mepce
	Setd8	Mettl21a
	Setd8	Mtf1
	Setd8	Rad9a
	Setd8	Ring1
	Setd8	Rnf20
	Setd8	Setd4
	Setdb1	Actb
	Setdb1	Asxl1
	Setdb1	Brd1
	Setdb1	Hcfc1
	Setdb1	Kansl2
	Setdb1	Ncoa3
	Shmt2	Apex1
	Shmt2	Dnmt3a
	Shmt2	Dpy30
	Shmt2	Emg1
	Sirt1	Cdc73
	Sirt1	Dnmt3a
	Sirt1	Eed
	Sirt1	Epc1
	Sirt1	Hells
	Sirt1	Ing3
	Sirt1	Prmt1
	Sirt1	Prmt3
	Sirt2	Apbb1
	Sirt2	Comt
	Sirt2	Hdac11
	Sirt2	Hdac7
	Sirt2	Hopx
	Sirt2	Jak2
	Sirt2	Mef2d
	Sirt2	Msl1
	Sirt2	Nrip1
	Sirt2	Pml
	Sirt3	Kat7
	Sirt3	Mcrs1
	Sirt3	Mettl22
	Sirt3	Pole3
	Sirt3	Prdm5
	Sirt3	Setd4
	Sirt7	Actb
	Sirt7	Cdk1
	Sirt7	Cdk9
	Sirt7	Ehmt2
	Sirt7	Epas1
	Sirt7	Exosc4
	Sirt7	H2afy
	Sirt7	Ncoa3
	Sirt7	Nsun2
	Sirt7	Pagr1a
	Sirt7	Pbrm1
	Sirt7	Por
	Sirt7	Prmt5
	Sirt7	Rnf2
	Sirt7	Ruvbl2
	Ski	Egr1
	Ski	Eya3
	Ski	Hdac3
	Ski	Mapk3
	Ski	Myocd
	Ski	Setd1a
	Skp1a	Asxl1
	Skp1a	Cited2
	Skp1a	Hint1
	Skp1a	Kpna2
	Skp1a	Pagr1a
	Skp1a	Ruvbl2
	Smarcad1	Dnmt3a
	Smarcad1	Dr1
	Smarcad1	Eed
	Smarcad1	Exosc4
	Smarcad1	Pole4
	Smarcad1	Rnmt
	Smarcad1	Sirt1
	Smarcb1	Kansl2
	Smarcb1	Mbd3
	Smarcc1	Actl6a
	Smarcc1	Bptf
	Smarcc1	Kdm4b
	Smarcc1	Kdm5b
	Smarcc1	Lrwd1
	Smarcc1	Mef2d
	Smarcc1	Mettl8
	Smarcd1	Apex1
	Smarcd1	Arid1a
	Smarcd1	Arid2
	Smarcd1	Dnmt3a
	Smarcd1	Dnmt3b
	Smarcd1	Hdac11
	Smarce1	Arid1a
	Smarce1	Cbx2
	Smarce1	Dnmt3b
	Smarce1	Dppa3
	Smarce1	Prmt1
	Smarce1	Rrp8
	Smyd1	Actb
	Smyd1	Apbb1
	Smyd1	Carm1
	Smyd1	Cbx2
	Smyd1	Cbx5
	Smyd1	Eid1
	Smyd1	Hdac11
	Smyd1	Hic1
	Smyd1	Hlcs
	Smyd1	Kmt2e
	Smyd1	Lef1
	Smyd1	Ncoa2
	Smyd2	Apbb2
	Smyd2	Kdm2b
	Smyd2	Ogt
	Smyd2	Papd4
	Smyd5	Apex1
	Smyd5	Dpy30
	Smyd5	Epas1
	Smyd5	Exosc4
	Smyd5	Eya3
	Smyd5	Mettl1
	Smyd5	Noc2l
	Smyd5	Nsun2
	Smyd5	Nsun5
	Snw1	Actb
	Snw1	Apex1
	Snw1	Cyp51
	Snw1	Eed
	Snw1	Emg1
	Snw1	Exosc4
	Snw1	Hif1a
	Snw1	Hint1
	Snw1	Kansl2
	Snw1	Prmt1
	Snw1	Prmt5
	Snw1	Rbbp7
	Snw1	Rnmt
	Sp1	Alkbh5
	Sp1	Gatad2a
	Sp1	Pcmtd1
	Sp1	Setd6
	Srebf1	Alkbh5
	Srebf1	Chd4
	Srebf1	Flcn
	Srebf1	Kdm5c
	Srebf1	Kmt2c
	Srebf1	Pcgf1
	Srebf1	Por
	Suds3	Bap1
	Suds3	Cdk1
	Suds3	Ep400
	Suds3	Hint1
	Suds3	Kat7
	Suds3	Mef2d
	Suds3	Msl1
	Suds3	Pagr1a
	Suds3	Pml
	Suds3	Prmt5
	Suds3	Ring1
	Suv39h1	Brca2
	Suv39h1	Comtd1
	Suv39h1	Elk4
	Suv39h1	Fbl
	Suv39h1	Myocd
	Suv39h1	Pim3
	Suv39h1	Prmt2
	Suv39h1	Prmt7
	Suv39h1	Setd8
	Suv420h1	Apobec1
	Suv420h1	Eya3
	Suv420h1	Phf19
	Suv420h1	Setd1a
	Suv420h1	Ski
	Suv420h1	Smarcb1
	Suv420h2	Bap1
	Suv420h2	Pcgf1
	Suv420h2	Setd1a
	Suv420h2	Sp1
	Suv420h2	Suds3
	Suz12	Cited2
	Suz12	Ezh1
	Suz12	Pim3
	Suz12	Rcor1
	Suz12	Rere
	Suz12	Setd6
	Suz12	Sp1
	Tada2a	Carm1
	Tada2a	Chd7
	Tada2a	Dnmt3b
	Tada2a	Dpy30
	Tada2a	Myb
	Tada2a	Prmt1
	Tada2a	Rbbp7
	Tada2a	Smarcc1
	Tada2a	Smarcd1
	Tada2a	Smyd2
	Tada3	Atxn7
	Tada3	Brd8
	Tada3	Cbx2
	Tada3	Cdyl
	Tada3	Nrip1
	Tada3	Pik3ca
	Taf10	Cited2
	Taf10	Ep400
	Taf10	Pim3
	Taf12	Atxn7l3
	Taf12	Cxxc1
	Taf12	Eya3
	Taf12	Mbip
	Taf12	Mcrs1
	Taf12	Mettl17
	Taf12	Mettl6
	Taf12	Ncoa1
	Taf12	Pole3
	Taf12	Rad9a
	Taf5l	Ccnb1
	Taf5l	Dnmt3b
	Taf5l	Epc1
	Taf5l	Kdm1a
	Taf5l	Kdm3a
	Taf5l	Rnf20
	Taf5l	Setd1a
	Taf5l	Setd4
	Taf5l	Setd8
	Taf6l	Cdk1
	Taf6l	Cdk9
	Taf6l	Epas1
	Taf6l	Exosc4
	Taf6l	Hdac6
	Taf6l	Hr
	Taf6l	Sirt7
	Taf7	Brd3
	Taf7	Comtd1
	Taf9	Actb
	Taf9	Brd3
	Taf9	Cdk9
	Taf9	Chd8
	Taf9	Dppa3
	Taf9	Emg1
	Taf9	Hopx
	Taf9	Ing3
	Taf9	Jmjd6
	Taf9	Pax7
	Taf9	Prmt5
	Taf9	Rbm14
	Taf9	Rnmt
	Taf9	Snw1
	Taf9	Taf7
	Tbl1x	Cbx5
	Tbl1x	Gatad2a
	Tbl1x	Mgmt
	Tbl1x	Satb2
	Tbl1x	Taf10
	Tbl1xr1	Alkbh5
	Tbl1xr1	Ankrd1
	Tbl1xr1	Apex1
	Tbl1xr1	Cited2
	Tbl1xr1	Eid1
	Tbl1xr1	Ezh1
	Tbl1xr1	Hdac6
	Tbl1xr1	Ing4
	Tbl1xr1	Rad9a
	Tbl1xr1	Rbbp7
	Tbl1xr1	Smarce1
	Tcf21	Actb
	Tcf21	Apobec1
	Tcf21	Arid5a
	Tcf21	Eid1
	Tcf21	Hic1
	Tcf21	Hlcs
	Tcf21	Kmt2d
	Tcf21	Msl1
	Tcf21	N6amt2
	Tcf21	Rps6ka4
	Tcf3	Apbb1
	Tcf3	Ctbp1
	Tcf3	Kdm5b
	Tcf3	Snw1
	Tdrd3	Gatad2a
	Tdrd3	Ing2
	Tdrd3	Kpna2
	Tdrd3	Mef2c
	Tet1	Dppa2
	Tet1	Kdm5d
	Tet1	Kmt2c
	Tet1	Lsm1
	Tet1	Mettl8
	Tet1	Pou5f1
	Tet1	Prmt6
	Tet1	Rfxank
	Tet1	Sirt3
	Tgfb1	Actb
	Tgfb1	Cdk1
	Tgfb1	Ctbp1
	Tgfb1	Egr1
	Tgfb1	Eid1
	Tgfb1	Nsun5
	Tgfb1	Phf19
	Tgfb1	Smarce1
	Tgfb1	Smyd1
	Tgs1	2410016o06rik
	Tgs1	Actb
	Tgs1	Apbb1
	Tgs1	Apex1
	Tgs1	Arid1a
	Tgs1	Ash2l
	Tgs1	Carm1
	Tgs1	Cyp51
	Tgs1	Hif1a
	Tgs1	Pim3
	Tgs1	Prdm5
	Tgs1	Rab6a
	Tgs1	Rbbp7
	Tgs1	Rere
	Tgs1	Rnmt
	Tgs1	Sirt1
	Thumpd3	Cdc73
	Thumpd3	Gmnn
	Thumpd3	Kdm3b
	Thumpd3	Nsun4
	Top2a	Dnmt1
	Top2a	Fto
	Top2a	Huwe1
	Top2a	Kat6b
	Top2a	Msh6
	Top2a	Tbl1xr1
	Top2b	Actb
	Top2b	Cbx5
	Top2b	Dnmt3a
	Top2b	Egr1
	Top2b	Eid1
	Top2b	Kdm5b
	Top2b	Mef2a
	Top2b	Prdm5
	Top2b	Prmt2
	Top2b	Smarcc1
	Top2b	Sp1
	Trim24	Asxl1
	Trim24	Fbl
	Trim24	Kdm4c
	Trim24	Mettl3
	Trim24	Mettl6
	Trim24	Mettl8
	Trim24	Pml
	Trim24	Prmt1
	Trim24	Sirt1
	Trim24	Tada2a
	Trip12	Cdk1
	Trip12	Dnmt1
	Trip12	Huwe1
	Trip12	Kat6b
	Trip12	Ncoa3
	Trip12	Nudt21
	Trip12	Sirt7
	Trmt1	Actb
	Trmt1	Ash2l
	Trmt1	Asxl1
	Trmt1	Cited2
	Trmt1	Egr1
	Trmt1	Hcfc1
	Trmt1	Hint1
	Trmt1	Kdm4c
	Trmt1	Mapk3
	Trmt1	Mettl17
	Trmt1	Msl1
	Trmt1	Pcmtd1
	Trmt1	Pml
	Trmt1	Rbbp4
	Trmt1	Rbbp7
	Trmt1	Ruvbl2
	Trmt1	Setdb1
	Trmt1	Sirt2
	Trmt1	Skp1a
	Trmt1	Suz12
	Trmt1	Trim24
	Trmt10a	Dnmt3a
	Trmt10a	Dr1
	Trmt10a	Eed
	Trmt10a	Emg1
	Trmt10a	Ing3
	Trmt10a	Mettl8
	Trmt10a	Prmt1
	Trmt10a	Prmt3
	Trmt10a	Sirt1
	Trmt10a	Smarcad1
	Trmt10b	Cdc73
	Trmt10b	Ehmt2
	Trmt10b	Hint1
	Trmt10b	Ogt
	Trmt10b	Por
	Trmt10b	Smyd2
	Trmt10b	Taf7
	Trmt112	Ctcf
	Trmt112	Cxxc1
	Trmt112	Mettl3
	Trmt112	Pik3ca
	Trmt112	Smarce1
	Trmt1l	Asxl1
	Trmt1l	Brca1
	Trmt1l	Brd8
	Trmt1l	Cdc73
	Trmt1l	Ctcf
	Trmt1l	Ece2
	Trmt1l	Hdac1
	Trmt1l	Kat2a
	Trmt1l	Kdm4c
	Trmt1l	Nudt21
	Trmt2a	Apex1
	Trmt2a	Dnmt3a
	Trmt2a	Hdac5
	Trmt2a	Hdac7
	Trmt2a	Mettl17
	Trmt2a	Phf19
	Trmt2a	Pim3
	Trmt2a	Rnmtl1
	Trmt2a	Sall1
	Trmt5	Atxn7l3
	Trmt5	Dpy30
	Trmt5	Exosc4
	Trmt5	Lsm1
	Trmt5	Nop2
	Trmt5	Prmt6
	Trmt5	Rrp8
	Trp53	Dpy30
	Trp53	Eed
	Trp53	Kansl2
	Trp53	Kdm3a
	Trp53	Kdm5b
	Trp53	Nsun2
	Trp53	Prmt5
	Trp53	Ruvbl1
	Trp53	Shmt2
	Trrap	Huwe1
	Trrap	Kdm5b
	Trrap	Pcmtd1
	Trrap	Pim3
	Trrap	Rcor1
	Trrap	Rere
	Trrap	Setd6
	Tyms	Cdk9
	Tyms	Epas1
	Tyms	Exosc4
	Tyms	Lif
	Tyms	Lsm1
	Tyms	Noc2l
	Tyms	Prmt6
	Tyms	Smarcad1
	Tyms	Taf6l
	Tyms	Tgfb1
	Ube2a	As3mt
	Ube2a	Brca1
	Ube2a	Trip12
	Ube2a	Trmt1l
	Ube2b	Flcn
	Ube2b	Mapk3
	Ube2b	Mettl20
	Ube2b	Pbrm1
	Ube2b	Phf21a
	Ube2b	Setd6
	Ubr2	Dnmt3l
	Ubr2	Dppa3
	Ubr2	Elk4
	Ubr2	Eya3
	Ubr2	Kmt2d
	Ubr2	Mecp2
	Ubr2	Phf2
	Ubr2	Prdm5
	Ubr5	Fbl
	Ubr5	Hdac1
	Ubr5	Mef2b
	Ubr5	Mettl3
	Ubr5	Ncor2
	Ubr5	Nudt21
	Ubr5	Prmt5
	Ubr5	Rnmt
	Ubr5	Sap30
	Ubr5	Trmt1l
	Ubr5	Ube2a
	Uhrf1	Asxl1
	Uhrf1	Fto
	Uhrf1	Huwe1
	Uhrf1	Rnmt
	Uhrf1	Rrp8
	Uhrf1	Tbl1x
	Uhrf1	Trip12
	Uhrf1bp1	Cbx2
	Uhrf1bp1	Cdyl
	Uhrf1bp1	Hopx
	Uhrf1bp1	Pik3ca
	Uhrf1bp1	Smarce1
	Uhrf1bp1	Tada3
	Uhrf1bp1	Trmt112
	Uimc1	Ash2l
	Uimc1	Asxl1
	Uimc1	Brd8
	Uimc1	Ctcf
	Uimc1	Ece2
	Uimc1	Hdac1
	Uimc1	Kat2a
	Uimc1	Nudt21
	Uimc1	Sall1
	Uimc1	Shmt2
	Uimc1	Skp1a
	Uimc1	Trmt1l
	Uimc1	Ube2b
	Upf1	Brd3
	Upf1	Dnmt3a
	Upf1	Shmt2
	Upf1	Tet1
	Usf1	Apex1
	Usf1	Cbx7
	Usf1	Cxxc1
	Usf1	Ece2
	Usf1	Kansl2
	Usf1	Lsm1
	Usf1	Mettl3
	Usf1	Prmt6
	Usf1	Smarcad1
	Usf1	Taf12
	Usp16	Atxn7l3
	Usp16	Crebbp
	Usp16	Cxxc1
	Usp16	Ldb1
	Usp22	Fbl
	Usp22	Rbbp4
	Usp22	Tgs1
	Usp3	Alkbh5
	Usp3	Ankrd1
	Usp3	Cited2
	Usp3	Ezh1
	Usp3	H2afy
	Usp3	Loxl2
	Usp3	Myb
	Usp3	Pim3
	Usp3	Rcor1
	Usp3	Rere
	Usp3	Setd6
	Usp3	Sp1
	Usp3	Ube2b
	Usp7	Dpy30
	Usp7	Ep400
	Usp7	Mef2c
	Usp7	Prmt5
	Usp7	Rad9a
	Usp7	Suds3
	Usp7	Tada2a
	Vegfa	Ezh1
	Vegfa	H2afy
	Vegfa	Hdac5
	Vegfa	Hdac7
	Vegfa	Jak2
	Vegfa	Pim3
	Vegfa	Rps6ka4
	Vegfa	Usp3
	Vps72	Ankra2
	Vps72	Gatad2a
	Vps72	Kat2a
	Vps72	Mbip
	Vps72	Ncoa1
	Vps72	Phf20
	Vps72	Prkca
	Wdr5	2410016o06rik
	Wdr5	Actb
	Wdr5	Baz2a
	Wdr5	Cdk1
	Wdr5	Comtd1
	Wdr5	Hdac3
	Wdr5	Hdac6
	Wdr5	Hes1
	Wdr5	Hint1
	Wdr5	Ing1
	Wdr5	Kdm1a
	Wdr5	Smarce1
	Wdr5	Taf6l
	Wdr5	Tgfb1
	Wdr61	Cdc73
	Wdr61	Eny2
	Wdr61	Ing4
	Wdtc1	Baz2a
	Wdtc1	Dnmt3l
	Wdtc1	Papd4
	Wdtc1	Rag2
	Wdtc1	Top2a
	Xrn1	Gatad2b
	Xrn1	Por
	Xrn1	Rab3d
	Xrn1	Setd6
	Xrn1	Trrap
	Xrn1	Vegfa
	Ywhab	Chd4
	Ywhab	Cited2
	Ywhab	Eid1
	Ywhab	Flcn
	Ywhab	Hif1a
	Ywhab	Mphosph8
	Ywhab	Rbbp4
	Ywhae	Jmjd6
	Ywhae	Kansl1
	Ywhae	Mgea5
	Ywhae	Pcmt1
	Ywhae	Taf9
	Ywhae	Uhrf1
	Zfp57	Chd8
	Zfp57	Eed
	Zfp57	Egr1
	Zfp57	Jarid2
	Zfp57	Nop2
	Zfp57	Rrp8
	Zfp57	Tgfb1
	Zfp57	Tyms
	Znhit1	Apex1
	Znhit1	Dnmt3a
	Znhit1	Eed
	Znhit1	Exosc4
	Znhit1	Prmt1
	Znhit1	Rrp8
	Znhit1	Sirt1
	Znhit1	Smarcad1
	Znhit1	Trmt10a
	Znhit1	Trmt5
	Znhit1	Tyms
	Znhit1	Zfp57
